# Supplementary material for: Host Phylogeny Determines Viral Persistence and Replication in Novel Hosts
Source: PLoS Pathog. 2011 Sep 22;7(9):e1002260. doi: 10.1371/journal.ppat.1002260 (PMC3178573; doi:10.1371/journal.ppat.1002260)
Supplement: Dataset S1 — Alignment of 28S sequences used in phylogenetic analysis in fasta formatted text file. (TXT) [file ppat.1002260.s001.txt]

>D.affinis
------------------------------------------------------------
-------------------------------------------AGAAATCAGTTCAGCAC
TAAGTCACTTTGTCTATATGGCAAATGTGAGATGCAGTGTATGGAGCGTCAATATTCTAG
TATGAGAAATTAACGATTTAAGTCCTTCTTAAATGAGGCCATTTACCCATAGAGGGTGCC
AGGCCCGTATAACGTTAATGATTACTAGATGATG-TTTCCAAAGAGTCGTGTTGCTTGAT
AGTGCAGCACTAAGTGGGTGGTAAACTCCATCTAAAACTAAATATAACCATGAGACCGAT
AGTAAACAAGTACCGTGAGGGAAAGTTGAAAAGAACTCTGAATAGAGAGTTAAACAGTAC
GTGAAACTGCTTAGAGGTTAAGCCCGATGAACCTGAATATCCGTTATGGAAAATTCATCA
TTAAAGTTGTAATATTT-TAACAATATTAT-AATAATAGTGTGCATTTTTTCCATATAAG
GACATTGTAATCTATTAGCATATACCAAA-TTTATCATAAAAT-ATGGCTTATAGTTTAT
TCAAATTATTATG-CTTG--CATT-TTAACATAGAATAAAT-GTCATTAA-TTTGATAAA
GTGTTGATAAATTAAAATTAA-TACAGTGCGTTAATTTTTC-GAAATTATATAATGGCAT
AATTATCATCGATTTT-TGTGTTTATTATATGCATTTGTATGATTAA-------------
------------------------------------------------------------
------------------------------------------------------------
------------------------------------------------------------
------------------------------------------------------------
-------------------
>D.algonquin
------------------------------------------------------------
------------------------------------------------------------
---------------------------------------------------ATATTCTAG
TATGAGAAATTAACGATTTAAGTCCTTCTTAAATGAGGCCATTTACCCATAGAGGGTGCC
AGGCCCGTATAACGTTAATGATTACTAGATGATG-TTTCCAAAGAGTCGTGTTGCTTGAT
AGTGCAGCACTAAGTGGGTGGTAAACTCCATCTAAAACTAAATATAACCATGAGACCGAT
AGTAAACAAGTACCGTGAGGGAAAGTTGAAAAGAACTCTGAATAGAGAGTTAAACAGTAC
GTGAAACTGCTTAGAGGTTAAGCCCGATGAACCTGAATATCCGTTATGGAAAATTCATCA
TTAAAGTTGTAATATTT-TAACAATATTAT-AATAATAGTGTGCATTTTTTCCATATAAG
GACATTGTAATYTATTAGCATATAMCAAA-TTTATCATAAAAT-ATGRCTTATAGTTTAT
TCAAATTATTATG-CTTG--CATK-TTAACATAGAATAAAT-GTCATTAA-TTTGATAAA
GTGTTGATAAATTAAAATTAA-TACAGTGCGTTAATTTTTC-GAAATTATATAATGGCAT
AATTATCATYGATTTT-TGTGTTTATTATATGCATTTGTATGATTAACAATGCGAAAGAT
TCAGGATACCTTCGGGACCCGTCT------------------------------------
------------------------------------------------------------
------------------------------------------------------------
------------------------------------------------------------
-------------------
>D.ambigua
------------------------------------------------------------
-------------------------------------------AGAAATCAGTTCAGCAC
TAAGTCACTTTGTCTATATGGCAAATGTGAGATGCAGTGTATGGAGCGTCAATATTCTAG
TATGAGAAATTAACGATTTAAGTCCTTCTTAAATGAGGCCATTTACCCATAGAGGGTGCC
AGGCCCGTATAACGTTAATGATTACTAGATGATG-TTTCCAAAGAGTCGTGTTGCTTGAT
AGTGCAGCACTAAGTGGGTGGTAAACTCCATCTAAAACTAAATATAACCATGAGACCGAT
AGTAAACAAGTACCGTGAGGGAAAGTTGAAAAGAACTCTGAATAGAGAGTTAAACAGTAC
GTGAAACTGCTTAGAGGTTAAGCCCGATGAACCTGAATATCCGTTATGGAAAATTCATCA
TTAAAGTTGTAATATTT-TAACAATATTAT-AATAATAGTGTGCATTTTTTCCATATAAG
GACATTGTAATCTATTAGCATATACCAAA-TTTATCATAAAAT-ATGGCTTATAGTTTAT
TCAAATTATTATG-CTTG--CATT-TTAACATAGAATAAAT-GTCATTAA-TTTGATAAA
GTGTTGATAAATTAAAATTAA-TACAGTGCGTTAATTTTTC-GAAATTATATAATGGCAT
AATTATCATTGATTTT-TGTGTTTATTATATGCATTTGTATGATTAA-------------
------------------------------------------------------------
------------------------------------------------------------
------------------------------------------------------------
------------------------------------------------------------
-------------------
>D.americana
------------------------------------------------------------
------------------------------------------------------------
-----------GTCTATATGGCAAATGTGAGATGCAGTGTACGGAACATCAATATTCTAG
TATGAGAAGTTAACGATTTAAGTCCTTCTTAAATGAGGCCATTTACCCATAGAGGGTGCC
AGGCCCGTATAACGTTAATGATTACTAGATGGTG-TTTCCAAAGAGTCGTGTTGCTTGAT
AGTGCAGCACTAAGTGGGTGGTAAACTCCATCTAAAACTAAATATAACCATGAGACCGAT
AGTAAACAAGTACCGTGAGGGAAAGTTGAAAAGAACTCTGAATAGAGAGTTAAATAGTAC
GTGAAACTGCTTAGAGGTTAAGCCCGATGAACCTGAATATCCGTTATGGAAAATTCATCA
TTAGAATTGTAATATTTTAAACAATATTAT-AATAATAGTGTGCATTTTTTCCATATAAG
GACATTGTAATCTATTAGCATAAAT--A--TTTATCATAAAATTATGTCTGATTGCTTAT
TTGAATTATA-TG-CTTG--CATT-TTAACATAAAATAAAA-GATATAAA-TTTGATAAA
GTGCTGATAGATTTATATGAT-TACAGTGCGTTAATTTTTC-GGAATTATATAATGGCAT
AATTATCATTGATATT-TGTGTTTATTATATGCATTTGTATGATTAACAATGCGAAAGAT
TCAGGATACCTTCGGGACCCGT--------------------------------------
------------------------------------------------------------
------------------------------------------------------------
------------------------------------------------------------
-------------------
>D.ananassae
------------------------------------------------------------
------------------------------------------------------------
--------------------------------------------------CATATTCTAG
TATGAGAAATTAACGATTTAAGTCCTTCTTAAATGAGGCCATTTACCCATAGAGGGTGCC
AGGCCCGTATAACGTTAATGATTACTAGATGATG-TTTCCAAAGAGTCGTGTTGCTTGAT
AGTGCAGCACTAAGTGGGTGGTAAACTCCATCTAAAACTAAATATAACCATGAGACCGAT
AGTAAACAAGTACCGTGAGGGAAAGTTGAAAAGAACTCTGAATAGAGAGTTAAATAGTAC
GTGAAACTGCTTAGAGGTTAAGCCCGATGAACCTGAATATCCGTTATGGAAAATTCATCA
TTAAAGTTATAATATTT-AAACAATATTAT-ACAAATAATGTGCATTTTTTCCATATAAG
GACATTGTAATCTATTAACATA--TTAAA-TTTATCATAAAAT-ATGGCTTATAGTTTAT
TCAAATTATTATG-CTTG--CATT-TTAACATAGAATAAAT-GTCATTAA-TTTGATAAA
GTGTTGATAGACTAATAAGAA-TACAGTGCGTTAATTTTTC-GGAATTATATAATGGCAT
AATTATCATTGATTTT-TGTGTTTATTATAAGCACTTGTATGATTAACAATGCGAAAGAT
TCAGGATACCTTCGGGACCCG---------------------------------------
------------------------------------------------------------
------------------------------------------------------------
------------------------------------------------------------
-------------------
>D.bifasciata
------------------------------------------------------------
-------------------------------------------AGAAATCAGTTCAGCAC
TAAGTCACTTTGTCTATATGGCAAATGTGAGATGCAGTGTATGGAGCGTCAATATTCTAG
TATGAGAAATTAACGATTTAAGTCCTTCTTAAATGAGGCCATTTACCCATAGAGGGTGCC
AGGCCCGTATAACGTTAATGATTACTAGATGATG-TTTCCAAAGAGTCGTGTTGCTTGAT
AGTGCAGCACTAAGTGGGTGGTAAACTCCATCTAAAACTAAATATAACCATGAGACCGAT
AGTAAACAAGTACCGTGAGGGAAAGTTGAAAAGAACTCTGAATAGAGAGTTAAACAGTAC
GTGAAACTGCTTAGAGGTTAAGCCCGATGAACCTGAATATCCGTTATGGAAAATTCATCA
TTAAAGTTGTAATATTT-TAACAATATTAT-AATAATAGTGTGCATTTTTTCCATATAAG
GACATTGTAATTTATTAGCATATACCAAA-TTTATCATAAAAT-ATGGCTTATAGTTTAT
TCAAATTATTATG-CTTG--CATT-TTAACATAGAATAAAT-GTCATTAA-TTTGATAAA
GTGTTGATAAATTAAAATTAA-TACAGTGCGTTAATTTTTC-GAAATTATATAATGGCAT
AATTATCATCGATTTT-TGTGTTTATTATATGCATTTGTATGATTAA-------------
------------------------------------------------------------
------------------------------------------------------------
------------------------------------------------------------
------------------------------------------------------------
-------------------
>D.borealis
------------------------------------------------------------
------------------------------------------------------------
-------------TTATATGGCAAATGTGAGATGCAGTGTACGGAACATCAATATTCTAG
TATGAGAAGTTAACGATTTAAGTCCTTCTTAAATGAGGCCATTTACCCATAGAGGGTGCC
AGGCCCGTATAACGTTAATGATTACTAGATGGTG-TTTCCAAAGAGTCGTGTTGCTTGAT
AGTGCAGCACTAAGTGGGTGGTAAACTCCATCTAAAACTAAATATAACCATGAGACCGAT
AGTAAACAAGTACCGTGAGGGAAAGTTGAAAAGAACTCTGAATAGAGAGTTAAATAGTAC
GTGAAACTGCTTAGAGGTTAAGCCCGATGAACCTGAATATCCGTTATGGAAAATTCATCA
TTAGAATTGTAATATTTTAAACAATATTAT-AATAATAGTGTGCATTTTTTCCATATAAG
GACATTGTAATCTATTAGCATAAAT--A--TTTATCATAAAATTATGTCTGATTGCTTAT
TTGAATTATA-TG-CTTG--CATT-TTAACATAAAATAAAA-GACATAAA-TTTGATAAA
GTGCTGATAGATTTATATGAT-TACAGTGCGTTAATTTTTC-GGAATTATATAATGGCAT
AATTATCATTGATATT-TGTGTTTATTATATGCACTTGTATGATTAACAATGCGAAAGAT
TCAGGATACCTTCGGG--------------------------------------------
------------------------------------------------------------
------------------------------------------------------------
------------------------------------------------------------
-------------------
>D.buskii
------------------------------------------------------------
------------------------------------------------------------
-------CTTTGTCTATATGGCAAATGTGAGATGCAGTGTAGGAAACATCAATTATCTAG
TATGAGAAATTAACGATTTAAGTCCTTCTTAAATGAGGCCATTTACCCAAAGAGGGTGCC
AGGCCCGTATAACGTTAATGATTACTGGATGATG-TTTTCAAAGAGTCGTGTTGCTTGAT
AGTGCAGCACTAAGTGGGTGGTAAACTCCATCTAAAACTAAATATAACCATGAGACCGAT
AGTAAACAAGTACCGTGAGGGAAAGTTGAAAAGAACTCTGAATAGAGAGTTAAATAGTAC
GTGAAACTGCTTAGAGGTTAAGCCCGATGAACCTGAATATCCATTATGGAAAATTCATCA
TTAGAATTGTAATATTT-AAACAATATTAT-AATAATAGTGTGCATTTTTTCCATATAAG
GACATTGTAATCTATTAGTATAATA---AATTTATCATACAATTATGGCTTATAGTTTAT
TTTGATTATTTTG-CTTG--CATT-TTAATTTAAGATAAAT-GTTGTAAA-TTTGATAAA
GTACTGATAGATTAATATGAA-TACAGTGCGTTAATTTTTC-GGAATTATATAATGGCAT
AATTATCATTGATTTT-TGTGTTTATTATATGCACTTGTATGATTAACAATGCGAAAGAT
TCAGGATACCTTCGGGACCCGTCTTGAA--------------------------------
------------------------------------------------------------
------------------------------------------------------------
------------------------------------------------------------
-------------------
>D.buzzatii
TTATACAACCTCAACTCATATGGGACTACCCCCTGAATTTAAGCATATTAATTAGGGGAG
GAAAAGAAACTAACAAGGATTTTCTTAGTAGCGGCGAGCGAAAAGAAATCAGTTCAGCAC
TAAGTCACTTTGTCTATATGGCAAATGTGAGATGCAGTGCATGGAACATCAATATTTTAG
TATGAGAAATTAATGATTTAAGTCCTTCTTAAATGAGGCCATTTACCCATAGAGGGTGCC
AGGCCCGTATAACATTAATGATTACTAGCTGATG-TTTCCAAAGAGTCGTGTTGCTTGAT
AGTGCAGCACTAAGTGGGTGGTAAACTCCATCTAAAACTAAATATAACCATGAGACCGAT
AGTAAACAAGTACCGTGAGGGAAAGTTGAAAAGAACTCTGAATAGAGAGTTAAATAGTAC
GTGAAACTGCTTAGAGGTTAAGCCCGATGAACCTGAATATCCATTATGGAAAATTCATCA
TTAGAATTGTAATATTT-AAACAATATTAT-AATAATAGTGTGCATTTTTTCCATATAAG
GACATTGTAATCTATTAGCATA--T-TAA-TTTATCATAAAATTATGGCATATTGTTTAT
TTCAATTAAAATG-CTTG--CGTT-TTAACATGAAATAAAA-GTTGTAAA-TTTGATAAA
GTGCTGATAGATTCATAAGAA-TACAGTGCGTTAATTTTTC-GGAATTATATAATGGCAT
GATTATCATTGATTTT-TATGTTTATCATATGCACTTGTATGATTAACAATGCGAAAGAT
TCAGGATACCTTCGGGACCCGTCTTGAAA-CACGGACCAAGGAGTCTAACATATGTGCAA
GTTATTGGGATATA---AACCT-AATAGCGTAATTAACTTGACTA--TTAATGGGATTAG
-TTTTTTAACTATTTATAGTTAATTAACACAATCCCGGGGCGTTCTATACAGTTATGTAT
AATG-GTATTTATATTATTTATACCTCTAACTAGAACGTACCTTGAGCATATATGCTGTG
ACCCGAAAGATGGTGAACT
>D.erecta
ATATACAACCTCAACTCATATGGGACTACCCCCTGAATTTAAGCATATTAATTAGGGGAG
GAAAAGAAACTAACAAGGATTTTCTTAGTAGCGGCGAGCGAAAAGAAAACAGTTCAGCAC
TAAGTCACTTTGTCTATATGGCAAATGTGAGATGCAGTGTATGGAGCGTCAATATTCTAG
TATGAGAAATTAACGATTTAAGTCCTTCTTAAATGAGGCCATTTACCCATAGAGGGTGCC
AGGCCCGTATAACGTTAATGATTACTAGATGATG-TTTCCAAAGAGTCGTGTTGCTTGAT
AGTGCAGCACTAAGTGGGTGGTAAACTCCATCTAAAACTAAATATAACCATGAGACCGAT
AGTAAACAAGTACCGTGAGGGAAAGTTGAAAAGAACTCTGAATAGAGAGTTAAACAGTAC
GTGAAACTGCTTAGAGGTTAAGCCCGATGAACCTGAATATCCGTTATGGAAAATTCATCA
TTAAAATTGTAATATTT-AAATAATATTAT-GAGGATAGTGTGCATTTTTTCCATATAAG
GACATTGTAATCTATTAGCATATACCAAA-TTTATCATAAAAT-ATAACTTATAGTTTAT
TCCAATTAAATTG-CTTG--CATT-TTAACACAGAATAAAT-GTTATTAA-TTTGATAAA
GTGCTGATAGATTAATATGAT-TACAGTGCGTTAATTTTTC-GGAATTATATAATGGCAT
AATTATCATTGATTTT-TGTGTTTATTATATGCACTTGTATGATTAACAATGCGAAAGAT
TCAGGATACCTTCGGGACCCGTCTTGAAAACACGGACCAAGGAGTCTAACATATGTGCAA
GTTATTGGGATATA---AACCTTAATAGCGTAATTAACTTGACTA--ATAATGGGATTAG
GTTTTTTAACTATTTATAGCTAATTAACACAATCCCGGGGCGTTCTATATAGTTATGTAT
AATGTATATTTATATTATTTATGCCTCTAACTGGAACGTACCTTGAGCATATATGCTGTG
ACCCGAAAGATGGTGAACT
>D.flavomontana
------------------------------------------------------------
------------------------------------------------------------
----------------TATGGCAAATGTGAGATGCAGTGTACGGAACATCAATATTCTAG
TATGAGAAGTTAACGATTTAAGTCCTTCTTAAATGAGGCCATTTACCCATAGAGGGTGCC
AGGCCCGTATAACGTTAATGATTACTAGATGGTG-TTTCCAAAGAGTCGTGTTGCTTGAT
AGTGCAGCACTAAGTGGGTGGTAAACTCCATCTAAAACTAAATATAACCATGAGACCGAT
AGTAAACAAGTACCGTGAGGGAAAGTTGAAAAGAACTCTGAATAGAGAGTTAAATAGTAC
GTGAAACTGCTTAGAGGTTAAGCCCGATGAACCTGAATATCCGTTATGGAAAATTCATCA
TTAGAATTGTAATATTTTAAACAATATTAT-AATAATAGTGTGCATTTTTTCCATATAAG
GACATTGTAATCTATTAGCATAAAT--A--TTTATCATAAAATTATGTCTGATTGCTTAT
TTGAATTATA-TG-CTTG--CATT-TTAACATAAAATAAAA-GACATAAA-TTTGATAAA
GTGCTGATAGATTTATATGAT-TACAGTGCGTTAATTTTTC-GGAATTATATAATGGCAT
AATTATCATTGATATT-TGTGTTTATTATATGCACTTGTATGATTAACAATGCGAAAGAT
TCAGGATACCTTCGGGACCCGTC-------------------------------------
------------------------------------------------------------
------------------------------------------------------------
------------------------------------------------------------
-------------------
>D.guanche
------------------------------------------------------------
-------------------------------------------AGAAATCAGTTCAGCAC
TAAGTCACTTTGTCTATATGGCAAATGTGAGATGCAGTGTATGGAGCGTCAATATTCTAG
TATGAGAAATTAACGATTTAAGTCCTTCTTAAATGAGGCCATTTACCCATAGAGGGTGCC
AGGCCCGTATAACGTTAATGATTACTAGATGATG-TTTCCAAAGAGTCGTGTTGCTTGAT
AGTGCAGCACTAAGTGGGTGGTAAACTCCATCTAAAACTAAATATAACCATGAGACCGAT
AGTAAACAAGTACCGTGAGGGAAAGTTGAAAAGAACTCTGAATAGAGAGTTAAACAGTAC
GTGAAACTGCTTAGAGGTTAAGCCCGATGAACCTGAATATCCGTTATGGAAAATTCATCA
TTAAAGTTGTAATATTT-TAACAATATTAT-AATAATAGTGTGCATTTTTTCCATATAAG
GACATTGTAATCTATTAGCATATACCAAA-TTTATCATAAAAT-ATGGCTTATAGTTTAT
TCAAATTATTATG-CTTG--CATT-TTAACATAGAATAAAT-GTCATTAA-TTTGATAAA
GTGTTGATAAATTAAAATTAA-TACAGTGCGTTAATTTTTC-GAAATTATATAATGGCAT
AATTATCATCGATATT-TGTGTTTATTATAAGCATTTGTATGATTAA-------------
------------------------------------------------------------
------------------------------------------------------------
------------------------------------------------------------
------------------------------------------------------------
-------------------
>D.hydei
TTATACAACCTCAACTCATATGGGACTACCCCCTGAATTTAAGCATATTAATTAGGGGAG
GAAAAGAAACTAACAAGGATTTTCTTAGTAGCGGCGAGCGAAAAGAAATCAGTTCAGCAC
TAAGTCACTTTGTCTATATGGCAAATGTGAGATGCAGTGTATGGAACATCAATATTCTAG
TATGAGAAATTAACGATTTAAGTCCTTCTTAAATGAGGCCATTTACCCACAGAGGGTGCC
AGGCCCGTATAACGTTAATGATTACTAGATGGTG-TTTCCAAAGAGTCGTGTTGCTTGAT
AGTGCAGCACTAAGTGGGTGGTAAACTCCATCTAAAACTAAATATAACCATGAGACCGAT
AGTAAACAAGTACCGTGAGGGAAAGTTGAAAAGAACTCTGAATAGAGAGTTAAATAGTAC
GTGAAACTGCTTAGAGGTTAAGCCCGATGAACCTGAATATCCGTTATGGAAAATTCATCA
TTAGAATTGTAATGTTT-AAAAAATATTAT-AATAATAGTGTGCATTTTTTCCATATAAG
GACATTGTAATCTATTAGCATA--T-TAA-TTTATCATACATTTATGTCATTTTGTTTGT
TTCAATTAAAGTG-CTTG--CATT-TTAACATGAAATAAAA-GTTGTAAT-ATTGATAAA
GTGCTGATAGATTTATAAGAT-TACAGTGCGTTAATTTTTC-GGAATTATATAATGGCAT
GATTATCATTGATTTT-TATGTTTATTATATGCACTTGTATGATTAACAATGCGAAAGAT
TCAGGATACCTTCGGGACCCGTCTTGAAA-CACGGACCAAGGAGTCTAACATATGTGCAA
GTTATTGGGATATA---AACCT-AATAGCGTAATTAACTTGACYA--ATAATGGGATTAG
-TTTTTTAACTATTTATAGTTAATTAACACAATCCCGGGGCGTTCTATATAGTTATGTAT
AATG-ATATTTATATTATTTATGCCTCTAACTAGAACGTACCTTGAGCATATATGCTGTG
ACCCGAAAGATGGTGAACT
>D.immigrans
TTATACAACCTCAACTCATAGGGGACCACCCCCTGAATTTAAGCATATTAATTAGGGGAG
GAAAAGAAACTAACCAGGGTTTTCTTGGTAGCGGCGAGCGAAAAGAATTCAGTTCAGCAT
TAAGTCACTTTGTCTATAGGGCAAATGTGAGATGCAGTGTATGGAACATCAATATTNTAG
TATGAGAAATTAACGATTTAAGTCCTTTTTAAATGAGCCCATTAACCCATAGAGGGGGCC
AGGCCCGTATAACGTTAATGATTATTAGATGATG-TTTCCAAAGAGTCGTGTTGCTTGAT
AGTGCAGCACTAAGTGGGTGGTAAACTCCATCTAAAACTAAATATAACCATGAGACCGAT
AGTAAACAAGTACCGTGAGGGAAAGTTGAAAAGAACTCTGAATAGAGAGTTAAATAGTAC
GTGAAACTGCTTAGAGGTTAAGCCCGATGAACCTGAATATCCGTTATGGAAAATTCATCA
TTAGAATTGTAATATTT-AATCAATATTAT-AACGATAGTGTGCATTTTTTCCATATAAG
GACATTGTAATCTATTAGCATTA-T-AAA-TTTATCAAACAATTTT-GATAAGAGTTTAT
TTAAATTAAAGTG-CTTG--CATT-TTAACACAAAATAAAT-TTCAAAAA-TTTGATAAA
GTGCTGATAGATTTATATGAG-TACAGTGCGTTAATTTTTC-GGAATTATATAATGGCAT
GATTATCATTGATTTT-TGTGTTTATTATAAGCACTTGTATGATTAACAATGCGAAAGAT
TCCAGGTACCTTCGGGACCCGTCTTGAAA-CACGGACCAAGGAGTCTAACATATGTGCAA
GTTATTGGGATATA---AACCT-AATAGCGTAATTAACTTGACTA--TTAATGGGATTAG
-TTTTTTAACTATTTATAGTTAATTAACGCAATCCCGGGGCGTTCTATATAGTTATGTAT
AATA-ATATTTATATTATTTATGCCTCTAACTGGAACGTACCTTGAGCATATATGCTGTG
ACCCGAAAGATGGTGAACT
>D.lacicola
------------------------------------------------------------
------------------------------------------------------------
----------------TATGGCAAATGTGAGATGCAGTGTACGGAACATCAATATTCTAG
TATGAGAAGTTAACGATTTAAGTCCTTCTTAAATGAGGCCATTTACCCATAGAGGGTGCC
AGGCCCGTATAACGTTAATGATTACTAGATGGTG-TTTCCAAAGAGTCGTGTTGCTTGAT
AGTGCAGCACTAAGTGGGTGGTAAACTCCATCTAAAACTAAATATAACCATGAGACCGAT
AGTAAACAAGTACCGTGAGGGAAAGTTGAAAAGAACTCTGAATAGAGAGTTAAATAGTAC
GTGAAACTGCTTAGAGGTTAAGCCCGATGAACCTGAATATCCGTTATGGAAAATTCATCA
TTAGAATTGTAATATTTTAAACAATATTAT-AATAATAGTGTGCATTTTTTCCATATAAG
GACATTGTAATCTATTAGCATAAAT--A--TTTATCATAAAATTATGTCTGATTGATTAT
TTGAATTATA-TG-CTTG--CATT-TTAACATAAAATAAAT-GACATAAA-TTTGATAAA
GTGCTGATAGATTTATATGAT-TACAGTGCGTTAATTTTTC-GGAATTATATAATGGCAT
AATTATCATTGATATT-TGTGTTTATTATATGCACTTGTATGATTAACAATGCGAAAGAT
TCAGGATACCTTCGGGACCCGT--------------------------------------
------------------------------------------------------------
------------------------------------------------------------
------------------------------------------------------------
-------------------
>D.lini
------------------------------------------------------------
------------------------------------------------------------
--------------TATATGGCAAATGTGAGATGCAGTGTATGGAGCGTCAATATTCTAG
TATGAGAAATTAACGATTTAAGTCCTTCTTAAATGAGGCCATTTACCCATAGAGGGTGCC
AGGCCCGTATAACGTTAATGATTACTAGATGATG-TTTCCAAAGAGTCGTGTTGCTTGAT
AGTGCAGCACTAAGTGGGTGGTAAACTCCATCTAAAACTAAATATAACCATGAGACCGAT
AGTAAACAAGTACCGTGAGGGAAAGTTGAAAAGAACTCTGAATAGAGAGTTAAACAGTAC
GTGAAACTGCTTAGAGGTTAAGCCCGATGAACCTGAATATCCGTTATGGAAAATTCATCA
TTAGAATTGTAATATTT-AATAAATATTAT-GATAATAGTGTGCATTTTTTCCATATAAG
GACATTGTAATCTATTAGCATA-ACATTA-TTTATCATAAAAT-ATGGCTTATAGTTTAT
TCAAATTATTATG-CTTG--CATT-TTAACATAGAATAAAT-GTCATTAA-TTTGATAAA
GTGCTGATAGATTTATATGAC-TACAGTGCGTTAATTTTTC-GGAATTATATAATGGCAT
GATTATCATTGATTTT-TGTGTTTATTATATGCACTTGTACGATTAACAATGCGAAAGAT
TCAGGATACCTTCGGGACCCGTC-------------------------------------
------------------------------------------------------------
------------------------------------------------------------
------------------------------------------------------------
-------------------
>D.littoralis
------------------------------------------------------------
------------------------------------------------------------
-----------------ATGGCAAATGTGAGATGCAGTGTATGGAACATCAATATTCTAG
TATGAGAAGTTAACGATTTAAGTCCTTCTTAAATGAGGCCATTTACCCATAGAGGGTGCC
AGGCCCGTATAACGTTAATGATTACTAGATGGTG-TTTCCAAAGAGTCGTGTTGCTTGAT
AGTGCAGCACTAAGTGGGTGGTAAACTCCATCTAAAACTAAATATAACCATGAGACCGAT
AGTAAACAAGTACCGTGAGGGAAAGTTGAAAAGAACTCTGAATAGAGAGTTAAATAGTAC
GTGAAACTGCTTAGAGGTTAAGCCCGATGAACCTGAATATCCGTTATGGAAAATTCATCA
TTAGAATTGTAATATTTTAAACAATATTAT-AATAATAGTGTGCATTTTTTCCATATAAG
GACATTGTAATCTATTAGCATAAAT--A--TTTATCATAAAATTATGTCTGATTGTTTAT
TTGAATTATA-TG-CTTG--CATT-TTAACATAAAATAAAA-GACATAAA-TTTGATAAA
GTGCTGATAGATTTATATGAT-TACAGTGCGTTAATTTTTC-GGAATTATATAATGGCAT
AATTATCATTGATATT-TGTGTTTATTATATGCACTTGTATGATTAACAATGCGAAAGAT
TCAGGATACCTTCGGGACCCGTCTT-----------------------------------
------------------------------------------------------------
------------------------------------------------------------
------------------------------------------------------------
-------------------
>D.lummei
------------------------------------------------------------
------------------------------------------------------------
----------------TATGGCAAATGTGAGATGCAGTGTACGGAACATCAATATTCTAG
TATGAGAAGTTAACGATTTAAGTCCTTCTTAAATGAGGCCATTTACCCATAGAGGGTGCC
AGGCCCGTATAACGTTAATGATTACTAGATGGTG-TTTCCAAAGAGTCGTGTTGCTTGAT
AGTGCAGCACTAAGTGGGTGGTAAACTCCATCTAAAACTAAATATAACCATGAGACCGAT
AGTAAACAAGTACCGTGAGGGAAAGTTGAAAAGAACTCTGAATAGAGAGTTAAATAGTAC
GTGAAACTGCTTAGAGGTTAAGCCCGATGAACCTGAATATCCGTTATGGAAAATTCATCA
TTAGAATTGTAATATTTTAAACAATATTAT-AATAATAGTGTGCATTTTTTCCATATAAG
GACATTGTAATCTATTAGCATAAAT--A--TTTATCATAAAATTATGTCTGATTGCTTAT
TTGAATTATA-TG-CTTG--CATT-TTAACATAAAATAAAA-GATATAAA-TTTGATAAA
GTGCTGATAGATTTATATGAT-TACAGTGCGTTAATTTTTC-GGAATTATATAATGGCAT
AATTATCATTGATATT-TGTGTTTATTATATGCATTTGTATGATTAACAATGCGAAAGAT
TCAGGATACCTTCGGGACCCG---------------------------------------
------------------------------------------------------------
------------------------------------------------------------
------------------------------------------------------------
-------------------
>D.mauritiana
------------------------------------------------------------
------------------------------------------------------------
-------------------------------------------------TCATATTCTAG
TATGAGAAATTAATGATTTAAGTCCTTCTTAAATGAGGCCATTTACCCATAGAGGGTGCC
AGGCCCGTATAACGTTAATGATTACTAGATGATG-TTTCCAAAGAGTCGTGTTGCTTGAT
AGTGCAGCACTAAGTGGGTGGTAAACTCCATCTAAAACTAAATATAACCATGAGACCGAT
AGTAAACAAGTACCGTGAGGGAAAGTTGAAAAGAACTCTGAATAGAGAGTTAAACAGTAC
GTGAAACTGCTTAGAGGTTAAGCCCGATGAACCTGAATATCCGTTATGGAAAATTCATCA
TTAAAATTGTAATATTT-AAATAATATTATTAAGAATAATGTGCATTTTTTCCATATAAG
GACATTGTAATCTATTAGCATATCCCAAA-TTTATCATAAAAT-ATAACTTATAGTTTAT
TCCAATTAAATTG-CTTG--CATT-TTAACACAGAATAAAT-GTTATTAA-TTTGATAAA
GTGCTGATAGATTTATATTAT-TACAGAGCGTTAATTTTTC-GGAATTATATAATGGCAT
AATTATCATTGATTTT-TGTGTTTATTATATGCTCTTGTATGATTAACAATGCGAAAGAT
TCAGGATACCTTCGGGACCCG---------------------------------------
------------------------------------------------------------
------------------------------------------------------------
------------------------------------------------------------
-------------------
>D.melanogaster
ATATACAACCTCAACTCATATGGGACTACCCCCTGAATTTAAGCATATTAATTAGGGGAG
GAAAAGAAACTAACAAGGATTTTCTTAGTAGCGGCGAGCGAAAAGAAAACAGTTCAGCAC
TAAGTCACTTTGTCTATATGGCAAATGTGAGATGCAGTGTATGGAGCGTCAATATTCTAG
TATGAGAAATTAACGATTTAAGTCCTTCTTAAATGAGGCCATTTACCCATAGAGGGTGCC
AGGCCCGTATAACGTTAATGATTACTAGATGATG-TTTCCAAAGAGTCGTGTTGCTTGAT
AGTGCAGCACTAAGTGGGTGGTAAACTCCATCTAAAACTAAATATAACCATGAGACCGAT
AGTAAACAAGTACCGTGAGGGAAAGTTGAAAAGAACTCTGAATAGAGAGTTAAACAGTAC
GTGAAACTGCTTAGAGGTTAAGCCCGATGAACCTGAATATCCGTTATGGAAAATTCATCA
TTAAAATTGTAATATTT-AAATAATATTAT-GAGAATAGTGTGCATTTTTTCCATATAAG
GACATTGTAATCTATTAGCATATACCAAA-TTTATCATAAAAT-ATAACTTATAGTTTAT
TCCAATTAAATTG-CTTG--CATT-TTAACACAGAATAAAT-GTTATTAA-TTTGATAAA
GTGCTGATAGATTTATATGAT-TACAGTGCGTTAATTTTTC-GGAATTATATAATGGCAT
AATTATCATTGATTTT-TGTGTTTATTATATGCACTTGTATGATTAACAATGCGAAAGAT
TCAGGATACCTTCGGGACCCGTCTTGAAA-CACGGACCAAGGAGTCTAACATATGTGCAA
GTTATTGGGATATA---AACCT-AATAGCGTAATTAACTTGACTA--ATAATGGGATTAG
-TTTTTTAGCTATTTATAGCTAATTAACACAATCCCGGGGCGTTCTATATAGTTATGTAT
AATGTATATTTATATTATTTATGCCTCTAACTGGAACGTACCTTGAGCATATATGCTGTG
ACCCGAAAGATGGTGAACT
>D.miranda
------------------------------------------------------------
-------------------------------------------AGAAATCAGTTCAGCAC
TAAGTCACTTTGTCTATATGGCAAATGTGAGATGCAGTGTATGGAACGTCAATATTCTAG
TATGAGAAATTAACGATTTAAGTCCTTCTTAAATGAGGCCATTTACCCATAGAGGGTGCC
AGGCCCGTATAACGTTAATGATTACTAGATGATG-TTTCCAAAGAGTCGTGTTGCTTGAT
AGTGCAGCACTAAGTGGGTGGTAAACTCCATCTAAAACTAAATATAACCATGAGACCGAT
AGTAAACAAGTACCGTGAGGGAAAGTTGAAAAGAACTCTGAATAGAGAGTTAAACAGTAC
GTGAAACTGCTTAGAGGTTAAGCCCGATGAACCTGAATATCCGTTATGGAAAATTCATCA
TTAAAGTTGTAATATTT-TTAAAATATTAT-AATAATAGTGTGCATTTTTTCCATATAAG
GACATTGTAATCTATTAGCATATAACAAA-TTTATCATAAAAT-ATGACTTATAGTTTAT
TCAAATTATTATG-CTTG--CATT-TTAACATAGAATAAAT-GTCATTAA-TTTGATAAA
GTGTTGATAAATTAAAATTAA-TACAGTGCGTTAATTTTTC-GAAATTATATAATGGCAT
AATTATCATCGATTTT-TGTGTTTATTATATGCATTTGTATGATTAA-------------
------------------------------------------------------------
------------------------------------------------------------
------------------------------------------------------------
------------------------------------------------------------
-------------------
>D.mojavensis
TTATACAACCTCAACTCATATGGGACTACCCCCTGAATTTAAGCATATTAATTAGGGGAG
GAAAAGAAACTAACAAGGATTTTCTTAGTAGCGGCGAGCGAAAAGAAATCAGTTCAGCAC
TAAGTCACTTTGTCTATATGGCAAATGTGAGATGCAGTGTATGGAACATCAATATTCTAG
TATGAGAAATTAACGATTTAAGTCCTTCTTAAATGAGGCCATTTACCCATAGAGGGTGCC
AGGCCCGTATAACGTTAATGATTACTAGATGGTG-TTTCCAAAGAGTCGTGTTGCTTGAT
AGTGCAGCACTAAGTGGGTGGTAAACTCCATCTAAAACTAAATATAACCATGAGACCGAT
AGTAAACAAGTACCGTGAGGGAAAGTTGAAAAGAACTCTGAATAGAGAGTTAAATAGTAC
GTGAAACTGCTTAGAGGTTAAGCCCGATGAACCTGAATATCCGTTATGGAAAATTCATCA
TTAGAATTGTAATATTT-AAACAATATTAT-AATAATAGTGTGCATTTTTTCCATATAAG
GACATTGTAATCTATTAGCATA--T-TAA-TTTATCATAAAATTATGGCATATAGTTTAT
TTCAATTAAAATG-CTTG--CGTT-TTAACATGAAATAAAA-GCTGTAAA-TTTGATAAA
GTGCTGATAGATTTATATCAA-TACAGTGCGTTAATTTTTC-GGAATTATATAATGGCAT
GATTATCATTGATTTT-TGTGTTTATTATATGCACTTGTATGATTAACAATGCGTAAGAT
TCAGGATACCTTCGGGACCCGTCTTGAAA-CACGGACCAAGGAGTCTAACATATGTGCAA
GTTATTGGGATATA---AACCT-AATAGCGTAATTAACTTGACTA--TTAATGGGATTAG
-TTTTTTAACTATTTATAGTTGATTAACACAATCCCGGGGCGTTCTATATAGTTATGTAT
AATG-GTATTTATATTATTTATACCTCTAACTAGAACGTACCTTGAGCATATATGCTGTG
ACCCGAAAGATGGTGAACT
>D.montana
------------------------------------------------------------
------------------------------------------------------------
---------------ATATGGCAAATGTGAGATGCAGTGTACGGAACATCAATATTCTAG
TATGAGAAGTTAACGATTTAAGTCCTTCTTAAATGAGGCCATTTACCCATAGAGGGTGCC
AGGCCCGTATAACGTTAATGATTACTAGATGGTG-TTTCCAAAGAGTCGTGTTGCTTGAT
AGTGCAGCACTAAGTGGGTGGTAAACTCCATCTAAAACTAAATATAACCATGAGACCGAT
AGTAAACAAGTACCGTGAGGGAAAGTTGAAAAGAACTCTGAATAGAGAGTTAAATAGTAC
GTGAAACTGCTTAGAGGTTAAGCCCGATGAACCTGAATATCCGTTATGGAAAATTCATCA
TTAGAATTGTAATATTTTAAACAATATTAT-AATAATAGTGTGCATTTTTTCCATATAAG
GACATTGTAATCTATTAGCATAAAT--A--TTTATCATAAAATTATGTCTGATTGCTTAT
TTGAATTATA-TG-CTTG--CATT-TTAACATAAAATAAAA-GACATAAA-TTTGATAAA
GTGCTGATAGATTTATATGAT-TACAGTGCGTTAATTTTTC-GGAATTATATAATGGCAT
AATTATCATTGATATT-TGTGTTTATTATATGCACTTGTATGATTAACAATGCGAAAGAT
TCAGGATACCTTCGGGACCCGTCTTGA---------------------------------
------------------------------------------------------------
------------------------------------------------------------
------------------------------------------------------------
-------------------
>D.nebulosa
------------------------------------------------------------
------------------------------------------------------------
--------------------------------------------AACATCA-TATTCTAG
TATGAGAAATTAACGATTTAAGTCCTTCTTAAATGAGGCCATTTACCCATAGAGGGTGCC
AGGCCCGTATAACGTTAATGATTACTAGATGGTG-TTTCCAAAGAGTCGTGTTGCTTGAT
AGTGCAGCACTAAGTGGGTGGTAAACTCCATCTAAAACTAAATATAACCATGAGACCGAT
AGTAAACAAGTACCGTGAGGGAAAGTTGAAAAGAACTCTGAATAGAGAGTTAAATAGTAC
GTGAAACTGCTTAGAGGTTAAGCCCGATGAACCTGAATATCCATTATGGAAAATTCATCA
TTAGAATTGTAATATTT-AAATAATATTAT-AATAATAGTGTGCATTTTTTCCATATAAG
GACATTGTAATCTATTAACATGAACCAAA-TTTATCATAAAAT-ATGGCTTATAGTTTAT
TCAAATTATTTTG-CTTG--CATT-TTAACATAGAATAAAT-GTCATTAA-TTTGATAAA
GTGTTGATAGATTTATATGAC-TACAGTGCGTTAATTTTTC-GGAATTATATAATGGCAT
GATTATCAATGATTTTCTGTGTTTATTATATGCACTTGTATGATTAACAATGCGAAAGAT
TCAGGATACCTTCGGGACCCGTCTTGAAA-CA----------------------------
------------------------------------------------------------
------------------------------------------------------------
------------------------------------------------------------
-------------------
>D.nigromelanica
TTATACAACCTCAACTCATATGGGACTACCCCCTGAATTTAAGCATATTAATTAGGGGAG
GAAAAGAAACTAACAAGGATTTTCTTAGTAGCGGCGAGCGAAAAGAAAAAAGTTCAGCAC
TAAGTCACTTTGTCTATATGGCAAATGTGAGATGCAGTGTACGGAACATCAATATTCTAG
TATGAGAAATTAACGATTTAAGTCCTTCTTAAATGAGGCCATTTACCCATAGAGGGTGCC
AGGCCCGTATAACGTTAATGATTACTAGATGGTG-TTTCCAAAGAGTCGTGTTGCTTGAT
AGTGCAGCACTAAGTGGGTGGTAAACTCCATCTAAAACTAAATATAACCATGAGACCGAT
AGTAAACAAGTACCGTGAGGGAAAGTTGAAAAGAACTCTGAATAGAGAGTTAAATAGTAC
GTGAAACTGCTTAGAGGTTAAGCCCGATGAACCTGAATATCCGTTATGGAAAATTCATCA
TTAGAATTGTAATATTT-AAACAATATTGT-AATAATAGTGTGCATTTTTTCCATATAAG
GACATTGTAATCTATTAGCATGAAT-AA--TTTATCAAAAAATTGTGACTTATTGTTTAT
TTCAATTATGGTG-CTTG--CATT-TTAACATAAAATAAAT-GTCATAAA-TTTGATAAA
GTGCTGATAGATTTATATGAT-TACAGTGCGTTAATTTTTC-GGAATTATATAATGGCAT
ATTTATCATTGATTTT-TATGTTTATTATAAGCACTTGTATGATTAACAATGCGAAAGAT
TCAGGATACCTTCGGGACCCGTCTTGAAA-CACGGACCAAGGAGTCTAACATATGTGCAA
GTTATTGGGAAATA---AACCT-AATAGCGTAATTAACTTGACTA--TTAATGGGATTAG
-TTTTTTAGCTATTTATAGTTAATTAACACAATCCCGGGGCGTTCTATATAGTTATGTAT
AATG-ATATTTATATTATTTATACCTCTAACTGGAACGTACCTTGAGCAGATATGCTGTG
ACCCGAAAGATGGTGAACT
>D.novamexicana
TTATACAACCTCAACTCATATGGGACTACCCCCTGAATTTAAGCATATTAATTAGGGGAG
GAAAAGAAACTAACAAGGATTTTCTTAGTAGCGGCGAGCGAAAAGAAATCAGTTCAGCAC
TAAGTCACTTTGTCTATATGGCAAATGTGAGATGCAGTGTACGGAACATCAATATTCTAG
TATGAGAAGTTAACGATTTAAGTCCTTCTTAAATGAGGCCATTTACCCATAGAGGGTGCC
AGGCCCGTATAACGTTAATGATTACTAGATGGTG-TTTCCAAAGAGTCGTGTTGCTTGAT
AGTGCAGCACTAAGTGGGTGGTAAACTCCATCTAAAACTAAATATAACCATGAGACCGAT
AGTAAACAAGTACCGTGAGGGAAAGTTGAAAAGAACTCTGAATAGAGAGTTAAATAGTAC
GTGAAACTGCTTAGAGGTTAAGCCCGATGAACCTGAATATCCGTTATGGAAAATTCATCA
TTAGAATTGTAATATTTTAAACAATATTAT-AATAATAGTGTGCATTTTTTCCATATAAG
GACATTGTAATCTATTAGCATAAAT--A--TTTATCATAAAATTATGTCTGATTGCTTAT
TTGAATTATA-TG-CTTG--CATT-TTAACATAAAATAAAA-GATATAAA-TTTGATAAA
GTGCTGATAGATTTATATGAT-TACAGTGCGTTAATTTTTC-GGAATTATATAATGGCAT
AATTATCATTGATATT-TGTGTTTATTATATGCATTTGTATGATTAACAATGCGAAAGAT
TCAGGATACCTTCGGGACCCGTCTTGAAA-CACGGACCAAGGAGTCTAACATATGTGCAA
GTTATTGGGATATA---AACCT-AATAGCGTAATTAACTTGACTA--TTAATGGGATTAG
-TTTTTTAACTATTTATAGTTAATTAACGCAATCCCGGGGCGTTCTATATAGTTATGTAT
AATA-ATATTTATATTATTTATGCCTCTAACTGGAACGTACCTTGAGCATATATGCTGTG
ACCCGAAAGATGGTGAACT
>D.obscura
------------------------------------------------------------
-------------------------------------------AGAAATCAGTTCAGCAC
TAAGTCACTTTGTCTATATGGCAAATGTGAGATGCAGTGTATGGAGCGTCAATATTCTAG
TATGAGAAATTAACGATTTAAGTCCTTCTTAAATGAGGCCATTTACCCATAGAGGGTGCC
AGGCCCGTATAACGTTAATGATTACTAGATGATG-TTTCCAAAGAGTCGTGTTGCTTGAT
AGTGCAGCACTAAGTGGGTGGTAAACTCCATCTAAAACTAAATATAACCATGAGACCGAT
AGTAAACAAGTACCGTGAGGGAAAGTTGAAAAGAACTCTGAATAGAGAGTTAAACAGTAC
GTGAAACTGCTTAGAGGTTAAGCCCGATGAACCTGAATATCCGTTATGGAAAATTCATCA
TTAAAGTTGTAATATTT-TAACAATATTAT-AATAATAGTGTGCATTTTTTCCATATAAG
GACATTGTAATCTATTAGCATATACCAAA-TTTATCATAAAAT-ATGGCTTATAGTTTAT
TCAAATTATTATG-CTTG--CATT-TTAACATAGAATAAAT-GTCATTAA-TTTGATAAA
GTGTTGATAAATTAAAATTAA-TACAGTGCGTTAATTTTTC-GAAATTATATAATGGCAT
AATTATCATCGATTTT-TGTGTTTATTATATGCATTTGTATGATTAA-------------
------------------------------------------------------------
------------------------------------------------------------
------------------------------------------------------------
------------------------------------------------------------
-------------------
>D.ohnishii
------------------------------------------------------------
------------------------------------------------------------
------------------TGGCAAATGTGAGATGCAGTGTATGGAGCGTCAATATTCTAG
TATGAGAAATTAACGATTTAAGTCCTTCTTAAATGAGGCCATTTACCCATAGAGGGTGCC
AGGCCCGTATAACGTTAATGATTACTAGATGATG-TTTCCAAAGAGTCGTGTTGCTTGAT
AGTGCAGCACTAAGTGGGTGGTAAACTCCATCTAAAACTAAATATAACCATGAGACCGAT
AGTAAACAAGTACCGTGAGGGAAAGTTGAAAAGAACTCTGAATAGAGAGTTAAACAGTAC
GTGAAACTGCTTAGAGGTTAAGCCCGATGAACCTGAATATCCGTTATGGAAAATTCATCA
TTAGAATTGTAATATTT-AATAAATATTAT-GATAATAGTGTGCATTTTTTCCATATAAG
GACATTGTAATCTATTAGCATA-ACATTA-TTTATCATAAAAT-ATGGCTTATAGTTTAT
TCAAATTATTATG-CTTG--CATT-TTAACATAGAATAAAT-GTCATTAA-TTTGATAAA
GTGCTGATAGATTTATATGAC-TACAGTGCGTTAATTTTTC-GGAATTATATAATGGCAT
GATTATCATTGATTTT-TGTGTTTATTATATGCACTTGTACGATTAACAATGCGAAAGAT
TCAGGATACCTTCGGGACCCGTCT------------------------------------
------------------------------------------------------------
------------------------------------------------------------
------------------------------------------------------------
-------------------
>D.orena
------------------------------------------------------------
------------------------------------------------------------
---------TTGTCTATATGGCAAATGTGAGATGCAGTGTATGGAGCGTCAATATTCTAG
TATGAGAAATTAATGATTTAAGTCCTTCTTAAATGAGGCCATTTACCCATAGAGGGTGCC
AGGCCCGTATAACGTTAATGATTACTAGATGATG-TTTCCAAAGAGTCGTGTTGCTTGAT
AGTGCAGCACTAAGTGGGTGGTAAACTCCATCTAAAACTAAATATAACCATGAGACCGAT
AGTAAACAAGTACCGTGAGGGAAAGTTGAAAAGAACTCTGAATAGAGAGTTAAACAGTAC
GTGAAACTGCTTAGAGGTTAAGCCCGATGAACCTGAATATCCGTTATGGAAAATTCATCA
TTAAAATTGTAATATTT-AAATAATATTAT-GAGGATAGTGTGCATTTTTTCCATATAAG
GACATTGTAATCTATTAGCATATACCAAA-TTTATCATAAAAT-ATAACTTATAGTTTAT
TCGAATTAAATTG-CTTG--CATT-TTAACACAGAATAAAT-GTTATTAA-TTTGATAAA
GTGCTGATAGATTAATATGAT-TACAGTGCGTTAATTTTTC-GGAATTATATGATGGCAT
AATTATCATTGATTTT-TGTGTTTATTATATGCACTTGTATGATTAACAATGCGAAAGAT
TCAGGATACCTTCGGGACCCGT--------------------------------------
------------------------------------------------------------
------------------------------------------------------------
------------------------------------------------------------
-------------------
>D.paramelanica
TTATACAACCTCAACTCATATGGGACTACCCCCTGAATTTAAGCATATTAATTAGGGGAG
GAAAAGAAACTAACAAGGATTTTCTTAGTAGCGGCGAGCGAAAAGAAAAGAGTTCAGCAC
TAAGTCACTTTGTCTATATGGCAAATGTGAGATGCAGTGTACGGAACATCAATATTCTAG
TATGAGAAATTAACGATTTAAGTCCTTCTTAAATGAGGCCATTTACCCATAGAGGGTGCC
AGGCCCGTATAACGTTAATGATTACTAGATGGTG-TTTCCAAAGAGTCGTGTTGCTTGAT
AGTGCAGCACTAAGTGGGTGGTAAACTCCATCTAAAACTAAATATAACCATGAGACCGAT
AGTAAACAAGTACCGTGAGGGAAAGTTGAAAAGAACTCTGAATAGAGAGTTAAATAGTAC
GTGAAACTGCTTAGAGGTTAAGCCCGATGAACCTGAATATCCGTTATGGAAAATTCATCA
TTAGAATTGTAATATTT-AAACAATATTAT-AATAATAGTGTGCATTTTTTCCATATAAG
GACATTGTAATCTATTAGCATAAAT-AA--TTTATCAAAAAATTGTGACTTATTGTTTAT
TTCAATTATGGTG-CTTG--CATT-TTAACATAAAATAAAT-GTCATAAA-TTTGATAAA
GTGCTGATAGATTTATATGAT-TACAGTGCGTTAATTTTTC-GGAATTATATAATGGCAT
ATTTATCATTGATTTT-TATGTTTATTATAAGCACTTGTATGATTAACAATGCGAAAGAT
TCAGGATACCTTCGGGACCCGTCTTGAAA-CACGGACCAAGGAGTCTAACATATGTGCAA
GTTATTGGGAAATA---AACCT-AATAGCGTAATTAACTTGACTA--TTAATGGGATTAG
-TTTTTTAACTATTTATAGTTAATTAACACAATCCCGGGGCGCTCTATATAGTTATGTAT
AATA-ATATTTATATTATTTATACCTCTAACTGGAACGTACCTTGAGCAGATATGCTGTG
ACCCGAAAGATGGTGAACT
>D.persimilis
ATATACAACCTCAACTCATATGGGACTACCCCCTGAATTTAAGCATATTAATTAGGGGAG
GAAAAGAAACTAACCAGGATTTTCTTAGTAGCGGCGAGCGAAAAGAAATCAGTTCAGCAC
TAAGTCACTTTGTCTATATGGCAAACGTGAGATGCAGTGTATGGAGCGTCAATATTCTAG
TATGAGAAATTAACGATTTAAGTCCTTCTTAAATGAGGCCATTTACCCATAGAGGGTGCC
AGGCCCGTATAACGTTAATGATTACTAGATGATG-TTTCCAAAGAGTCGTGTTGCTTGAT
AGTGCAGCACTAAGTGGGTGGTAAACTCCATCTAAAACTAAATATAACCATGAGACCGAT
AGTAAACAAGTACCGTGAGGGAAAGTTGAAAAGAACTCTGAATAGAGAGTTAAACAGTAC
GTGAAACTGCTTAGAGGTTAAGCCCGATGAACCTGAATATCCGTTATGGAAAATTCATCA
TTAAAGTTGTAATATTT-TAACAATATTAT-AATAATAGTGTGCATTTTTTCCATATAAG
GACATTGTAATCTATTAGCATATAACAAA-TTTATCATAAAAT-ATGACTTATAGTTTAT
TCAAATTATTATG-CTTG--CATT-TTAACATAGAATAAAT-GTCATTAA-TTTGATAAA
GTGTTGATAAATTAAAATTAA-TACAGTGCGTTAATTTTTC-GAAATTATATAATGGCAT
AATTATCATTGATTTT-TGTGTTTATTATATGCATTTGTATGATTAACAATGCGAAAGAT
TCAGGATACCTTCGGGACCCGTCTTGAAA-CACGGACCAAGGAGTCTAACATATGTGCAA
GTTATTGGGAGATA---AACCT-AATAGCGTAATTAACTTGACTA--ATAATGGGATTAG
-TTTTTTAACTATTTATAGATAATTAACACAATCCCGGGGCGTTCTATATAGTTATGTAT
AATAA-TATTTATATTATTTATGCCTCTAACTGGAACGTACCTTGAGCATATATGCTGTG
ACCCGAAAGATGGTGAACT
>D.phalerata
------------------------------------------------------------
------------------------------------------------------------
---------------ATATGGCAAATGTGAGATGCAGTGTATGGAACATCAATATTCTAG
TATGAGAAATTAACGATTTAAGTCCTTCTTAAATGAGGCCATTTACCCATAGAGGGTGCC
AGGCCCGTATAACGTTAATGATTATTAGATGGTG-TTTCCAAAGAGTCGTGTTGCTTGAT
AGTGCAGCACTAAGTGGGTGGTAAACTCCATCTAAAACTAAATATAACCATGAGACCGAT
AGTAAACAAGTACCGTGAGGGAAAGTTGAAAAGAACTCTGAATAGAGAGTTAAATAGTAC
GTGAAACTGCTTAGAGGTTAAGCCCGATGAACCTGAATATCCATTATGGAAAATTCATCA
TTAGAATTGTAATATTT-AAACAATATTAT-AATAATAGTGTGCATTTTTTCCATATAAG
GACATTGTAATCTATTAGTATCAAT-TAA-TTTATCAAAAAATTTTAGTCAATTGCTTAT
TTAAATTAAAATG-CTTG--CATT-TTAACATAAAATAAAA-GTCATAAA-TTTGATAAA
GTGCTGATAGATTTATATGAA-TACAGTGCGTTAATTTTTC-GGAATTATATAATGGCAT
GATTATCATTGATTTT-TGTGTTTATTATATGCACTTGTATGATTAACAATGCGAAAGAT
TCAGGATACCTTCGGGACCCG---------------------------------------
------------------------------------------------------------
------------------------------------------------------------
------------------------------------------------------------
-------------------
>D.pseudoobscura
ATATACAACCTCAACTCATATGGGACTACCCCCTGAATTTAAGCATATTAATTAGGGGAG
GAAAAGAAACTAACCAGGATTTTCTTAGTAGCGGCGAGCGAAAAGAAATCAGTTCAGCAC
TAAGTCACTTTGTCTATATGGCAAACGTGAGATGCAGTGTATGGAGCGTCAATATTCTAG
TATGAGAAATTAACGATTTAAGTCCTTCTTAAATGAGGCCATTTACCCATAGAGGGTGCC
AGGCCCGTATAACGTTAATGATTACTAGATGATG-TTTCCAAAGAGTCGTGTTGCTTGAT
AGTGCAGCACTAAGTGGGTGGTAAACTCCATCTAAAACTAAATATAACCATGAGACCGAT
AGTAAACAAGTACCGTGAGGGAAAGTTGAAAAGAACTCTGAATAGAGAGTTAAACAGTAC
GTGAAACTGCTTAGAGGTTAAGCCCGATGAACCTGAATATCCGTTATGGAAAATTCATCA
TTAAAGTTGTAATATTT-TAACAATATTAT-AATAATAGTGTGCATTTTTTCCATATAAG
GACATTGTAATCTATTAGCATATAACAAA-TTTATCATAAAAT-ATGACTTATAGTTTAT
TCAAATTATTATG-CTTG--CATT-TTAACATAGAATAAAT-GTCATTAA-TTTGATAAA
GTGTTGATAAATTAAAATTAA-TACAGTGCGTTAATTTTTC-GAAATTATATAATGGCAT
AATTATCATTGATTTT-TGTGTTTATTATATGCATTTGTATGATTAACAATGCGAAAGAT
TCAGGATACCTTCGGGACCCGTCTTGAAA-CACGGACCAAGGAGTCTAACATATGTGCAA
GTTATTGGGAGATA---AACCT-AATAGCGTAATTAACTTGACTA--ATAATGGGATTAG
-TTTTTTAACTATTTATAGATAATTAACACAATCCCGGGGCGTTCTATATAGTTATGTAT
GAT---AATTTATATTATTTATGCCTCTAACTGGAACGTACCTTGAGCATATATGCTGTG
ACCCGAAAGATGGTGAACT
>D.pseudotakahashii
------------------------------------------------------------
------------------------------------------------------------
---------TTGTCTATATGGCAAATGTGAGATGCAGTGTATGGAGCGTCAATATTCTAG
TATGAGAAATTAACGATTTAAGTCCTTCTTAAATGAGGCCATTTACCCATAGAGGGTGCC
AGGCCCGTATAACGTTAATGATTACTAGATGATG-TTTCCAAAGAGTCGTGTTGCTTGAT
AGTGCAGCACTAAGTGGGTGGTAAACTCCATCTAAAACTAAATATAACCATGAGACCGAT
AGTAAACAAGTACCGTGAGGGAAAGTTGAAAAGAACTCTGAATAGAGAGTTAAACAGTAC
GTGAAACTGCTTAGAGGTTAAGCCCGATGAACCTGAATATCCGTTATGGAAAATTCATCA
TTAGAATTTTAATATTT-AAACAATATTAT-GATAATAGTGTGCATTTTTTCCATATAAG
GACATTGTAATCTATTAGCATA--CCAAA-TTTATCATAAAAT-ATAACTTATAGTTTAT
TCAAATTAAATTG-CTTG--CATT-TTAACACAGAATAAAT-GTTATTAA-TTTGATAAA
GTGCTGATAGATTTATATGAA-TACAGTGCGTTAATTTTTC-GGAATTATATAATGGCAT
GATTATCATTGATTTT-TGTGTTTATTATATGCACTTGTAGGATTAACAATGCGAAAGAT
TCAGGATACCTTCGGGACC-----------------------------------------
------------------------------------------------------------
------------------------------------------------------------
------------------------------------------------------------
-------------------
>D.saltans
ATATACAACCTCAACTCATATGGGACTACCCCCTGAATTTAAGCATATTAATTAGGGGAG
GAAAAGAAACTAACAAGGATTTTCTTAGTAGCGGCGAGCGAAAAGAAAATAGTTCAGCAC
TAAGTCACTTTGTCTTTATGGCAAATGTGAGATGCAGTGTATGGAGCATCAATATTCTAG
TATGAGAAATTAATGATTTAAGTCCTTCTTAAATGAGGCCATTTACCCATAGAGGGTGCC
AGGCCCGTATAACATTAATGATTACTAGATGGTG-TTTCCAAAGAGTCGTGTTGCTTGAT
AGTGCAGCACTAAGTGGGTGGTAAACTCCATCTAAAACTAAATATAACCATGAGACCGAT
AGTAAACAAGTACCGTGAGGGAAAGTTGAAAAGAACTCTGAATAGAGAGTTAAATAGTAC
GTGAAACTGCTTAGAGGTTAAGCCCGATGAACCTGAATATCCGTTATGGAAAATTCATCA
TTAAAATTGTAATATTT-AAATAATATTAT-AATAATAGTGTGCATTTTTTCCATATAAG
GACATTGTAATCTATTAATATAAACCAAA-TTTATCATAAAAT-ATGACTTATAGTTTAT
TTAAATTATTTTG-CTTG--CAAT-TTAACATAAAATAAAT-GTCATTAA-TTTGATAAA
GTGTTGATAGATTTATATGAA-TACAGTGCGTTAATTTTTTTAAAATTATATAATAGCAT
GATTATCATTGATTTTCTATGTTTATTATATGCACTTGTATGATTAACAATGCGAAAGAT
TCAGGATACCTTCGGGACCCGTCTTGAAA-CACGGACCAAGGAGTCTAACATATGTGCAA
GTTATTGGGATATA---AACCT-AATAGCATAATTAACTTGACTA--ATAATGGGATTAG
-TTTTTTAACTATTTATAGTTAATTAACACAATCCCGGGGCGTTCTAAAAAGTTATGTGT
AATA-ATATTTATATTATTTATACCTCTAACTAGAACGTACCTTGAGCATATATGCTGTG
ACCCGAAAGATGGTGAACT
>D.santomea
--------------------------------------TTAAGCATATTAATTAGGGGAG
GAAAAGAAACTAACAAGGATTTTCTTAGTAGCGGCGAGCGAAAAGAAAACAGTTCAGCAC
TAAGTCACTTTGTCTATATGGCAAATGTGAGATGCAGTGTATGGAGCGTCAATATTCTAG
TATGAGAAATTAACGATTTAAGTC-TTCTTAAATGAGGCCATTTACCCACAGAGGGTGCC
AGGCCCGTATAACGTTAATGATTACTAGATGATG-TTTCCAAAGAGTCGTGTTGCTTGAT
AGTGCAGCACTAAGTGGGTGGTAAACTCCATCTAAAACTAAATATAACCATGAGACCGAT
AGTAAACAAGTACCGTGAGGGAAAGTTGAAAAGAACTCTGAATAGAGAGTTAAACAGTAC
GTGAAACTGCTTAGAGGTTAAGCCCGATGAACCTGAATATCCGTTATGGAAAATTCATCA
TTAAAATTGTAATATTT-AAATAATATTAT-AAGGATAGTGTGCATTTTTTCCATATAAG
GACATTGTAATCTATTAGCATATCCCAAA-TTTATCATAAAAT-ATAACTTATAGTTTAT
TCAAATTAAAGTG-CTTG--CATT-TTAAAACAGAATAAAT-GTTATTAA-TTTGATAAA
GTGCTGATAGATTTATATGAT-TACAGTGCGTTAATTTTTC-GGAATTATATAATGGCAT
AATTATCATTGATTTT-TATGTTTATTATATGCACTTGTATGATTAACAATGCGAAAGAT
TCAGGATACCTTCGGGACCCGTCTTGAAA-CACGGACCAAGGAGTCTAACATATGTGCAA
GTTATTGGGATATA---AACCT-AATAGCGTAATTAACTTGACCA--CTAATGGGATTAG
-TTTTTTAACTATTTATAGCTAATTAACACAATCCCGGGGCGTTCTATATAGTTATGTAT
AATGTATATTTATATTATTTATGCCTCTAACTGGAACGTACCTTGAGCATATATGCTGTG
ACCCGAAAGATGGTGAACT
>D.sechellia
ATATACAACCTCAACTCATATGGGACTACCCCCTGAATTTAAGCATATTAATTAGGGGAG
GAAAAGAAACTAACAAGGATTTTCTTAGTAGCGGCGAGCGAAAAGAAAACAGTTCAGCAC
TAAGTCACTTTGTCTATATGGCAAATGTGAGATGCAGTGTATGGAGCGTCAATATTCTAG
TATGAGAAATTAATGATTTAAGTCCTTCTTAAATGAGGCCATTTACCCATAGAGGGTGCC
AGGCCCGTATAACGTTAATGATTGCTAGATGATG-TTTCCAAAGAGTCGTGTTGCTTGAT
AGTGCAGCACTAAGTGGGTGGTAAACTCCATCTAAAACTAAATATAACCATGAGACCGAT
AGTAAACAAGTACCGTGAGGGAAAGTTGAAAAGAACTCTGAATAGAGAGTTAAACAGTAC
GTGAAACTGCTTAGAGGTTAAGCCCGATGAACCTGAATATCCGTTATGGAAAATTCATCA
TTAAAATTGTAATATTT-AAATAATATTATTAAGAATAATGTGCATTTTTTCCATATAAG
GACATTGTAATCTATTAGCATATCCCAAA-TTTATCATAAAAT-ATAACTTATAGTTTAT
TCCAATTAAATTG-CTTG--CATT-TTAACACAGAATAAAT-GTTATTAA-TTTGATAAA
GTGCTGATAGATTTATATTAT-TACAGAGCGTTAATTTTTC-GGAATTATATAATGGCAT
AATTATCATTGATTTT-TGTGTTTATTATATGCTCTTGTATGATTAACAATGCGAAAGAT
TCAGGATACCTTCGGGACCCGTCTTGAAA-CACGGACCAAGGAGTCTAACATATGTGCAA
GTTATTGGGATGTA---AACCT-AATAGCGTAATTAACTTGACTA--ATAATGGGATTAG
-TTTTTTAGCTATTTATAGCTAATTAACACAATCCCGGGGCGTTCTATATAGTTATGTAT
AATGTATATTTATATTATTTATGCCTCTAACTGGAACGTACCTTGAGCATATATGCTGTG
ACCCGAAAGATGGTGAACT
>D.simulans
ATATACAACCTCAACTCATATGGGACTACCCCCTGAATTTAAGCATATTAATTAGGGGAG
GAAAAGAAACTAACAAGGATTTTCTTAGTAGCGGCGAGCGAAAAGAAAACAGTTCAGCAC
TAAGTCACTTTGTCTATATGGCAAATGTGAGATGCAGTGTATGGAGCGTCAATATTCTAG
TATGAGAAATTAATGATTTAAGTCCTTCTTAAATGAGGCCATTTACCCATAGAGGGTGCC
AGGCCCGTATAACGTTAATGATTACTAGATGATG-TTTCCAAAGAGTCGTGTTGCTTGAT
AGTGCAGCACTAAGTGGGTGGTAAACTCCATCTAAAACTAAATATAACCATGAGACCGAT
AGTAAACAAGTACCGTGAGGGAAAGTTGAAAAGAACTCTGAATAGAGAGTTAAACAGTAC
GTGAAACTGCTTAGAGGTTAAGCCCGATGAACCTGAATATCCGTTATGGAAAATTCATCA
TTAAAATTGTAATATTT-AAATAATATTATTAAGAATAATGTGCATTTTTTCCATATAAG
GACATTGTAATCTATTAGCATATCCCAAA-TTTATCATAAAAT-ATAACTTATAGTTTAT
TCCAATTAAATTG-CTTG--CATT-TTAACACAGAATAAAT-GTTATTAA-TTTGATAAA
GTGCTGATAGATTTATATTAT-TACAGAGCGTTAATTTTTC-GGAATTATATAATGGCAT
AATTATCATTGATTTT-TGTGTTTATTATATGCTCTTGTATGATTAACAATGCGAAAGAT
TCAGGATACCTTCGGGACCCGTCTTGAAA-CACGGACCAAGGAGTCTAACATATGTGCAA
GTTATTGGGATGTA---AACCT-AATAGCGTAATTAACTTGACTA--ATAATGGGATTAG
-TTTTTTAGCTATTTATAGCTAATTAACACAATCCCGGGGCGTTCTATATAGTTATGTAT
AATGTATATTTATATTATTTATGCCTCTAACTGGAACGTACCTTGAGCATATATGCTGTG
ACCCGAAAGATGGTGAACT
>D.subobscura
------------------------------------------------------------
-------------------------------------------AGAAATCAGTTCAGCAC
TAAGTCACTTTGTCTATATGGCAAATGTGAGATGCAGTGTATGGAGCGTCAATATTCTAG
TATGAGAAATTAACGATTTAAGTCCTTCTTAAATGAGGCCATTTACCCATAGAGGGTGCC
AGGCCCGTATAACGTTAATGATTATTAGATGATG-TTTCCAAAGAGTCGTGTTGCTTGAT
AGTGCAGCACTAAGTGGGTGGTAAACTCCATCTAAAACTAAATATAACCATGAGACCGAT
AGTAAACAAGTACCGTGAGGGAAAGTTGAAAAGAACTCTGAATAGAGAGTTAAACAGTAC
GTGAAACTGCTTAGAGGTTAAGCCCGATGAACCTGAATATCCGTTATGGAAAATTCATCA
TTAAAGTTGTAATATTT-TAACAATATTAT-AATAATAGTGTGCATTTTTTCCATATAAG
GACATTGTAATCTATTAGCATATACCAAA-TTTATCATAAAAT-ATGGCTTATAGTTTAT
TCAAATTATTATG-CTTG--CATT-TTAACATAGAATAAAT-GTCATTAA-TTTGATAAA
GTGTTGATAAATTAAAATTAA-TACAGTGCGTTAATTTTCC-GAAATTATATAATGGCAT
AATTATCATCGATATT-TGTGTTTATTATAAGCATTTGTATGATTAA-------------
------------------------------------------------------------
------------------------------------------------------------
------------------------------------------------------------
------------------------------------------------------------
-------------------
>D.takahashii
------------------------------------------------------------
------------------------------------------------------------
-------------------------------------------------------TCTAG
TATGAGAAATTAACGATTTAAGTCCTTCTTAAATGAGGCCATTTACCCATAGAGGGTGCC
AGGCCCGTATAACGTTAATGATTACTAGATGATG-TTTCCAAAGAGTCGTGTTGCTTGAT
AGTGCAGCACTAAGTGGGTGGTAAACTCCATCTAAAACTAAATATAACCATGAGACCGAT
AGTAAACAAGTACCGTGAGGGAAAGTTGAAAAGAACTCTGAATAGAGAGTTAAACAGTAC
GTGAAACTGCTTAGAGGTTAAGCCCGATGAACCTGAATATCCGTTATGGAAAATTCATCA
TTAAAATTGTAATATTT-AAACAATATTAT-GATAATAGTGTGCATTTTTTCCATATAAG
GACATTGTAATCTATTAGCATA--CCAAA-TTTATCATAAAAT-ATAACTTATAGTTTAT
TCAAATTAAATTG-CTTG--CATT-TTAACACAGAATAAAT-GTTATTAA-TTTGATAAA
GTGCTGATAGATTTATATGAA-TACAGTGCGTTAATTTTTC-GGAATTATATAATGGCAT
GATTATCATTGATTTT-TGTGTTTATTATATGCACTTGTAGGATTAACAATGCGAAAGAT
TCAGGATACCTTCGGGACCCGTCT------------------------------------
------------------------------------------------------------
------------------------------------------------------------
------------------------------------------------------------
-------------------
>D.teisseri
------------------------------------------------------------
------------------------------------------------------------
-------------------------------------------------TCATATTCTAG
TATGAGAAATTAACGATTTAAGTCCTTCTTAAATGAGGCCATTTACCCATAGAGGGTGCC
AGGCCCGTATAACGTTAATGATTACTAGATGATG-TTTCCAAAGAGTCGTGTTGCTTGAT
AGTGCAGCACTAAGTGGGTGGTAAACTCCATCTAAAACTAAATATAACCATGAGACCGAT
AGTAAACAAGTACCGTGAGGGAAAGTTGAAAAGAACTCTGAATAGAGAGTTAAACAGTAC
GTGAAACTGCTTAGAGGTTAAGCCCGATGAACCTGAATATCCGTTATGGAAAATTCATCA
TTAAAATTGTAATATTT-AAATAATATTAT-GAGGATAGTGTGCATTTTTTCCATATAAG
GACATTGTAATCTATTAGCATATCCCAAA-TTTATCATAAAAT-ATAACTTATAGTTTAT
TCAAATTAAAGTG-CTTG--CATT-TTAACACAGAATAAAT-GTTATTAA-TTTGATAAA
GTGCTGATAGATTTATATGAT-TACAGTGCGTTAATTTTTC-GGAATTATATAATGGCAT
AATTATCATTGATTTT-TATGTTTATTATATGCACTTGTATGATTAACAATGCGAAAGAT
TCAGGATACCTTCGGGACCCGT--------------------------------------
------------------------------------------------------------
------------------------------------------------------------
------------------------------------------------------------
-------------------
>D.tenebrosa
------------------------------------------------------------
------------------------------------------------------------
----------------TATGGCAAATGTGAGATGCAGTGTATGGAACATCAATATTCTAG
TATGAGAAATTAACGATTTAAGTCCTTCTTAAATGAGGCCATTTACCCATAGAGGGTGCC
AGGCCCGTATAACGTTAATGATTATTAGATGGTG-TTTCCAAAGAGTCGTGTTGCTTGAT
AGTGCAGCACTAAGTGGGTGGTAAACTCCATCTAAAACTAAATATAACCATGAGACCGAT
AGTAAACAAGTACCGTGAGGGAAAGTTGAAAAGAACTCTGAATAGAGAGTTAAATAGTAC
GTGAAACTGCTTAGAGGTTAAGCCCGATGAACCTGAATATCCGTTATGGAAAATTCATCA
TTAGAGTTGTAATATTT-AAACAATATTAT-AATAATAGTGTGCATTTTTTCCATATAAG
GACATTGTAATCTATTAGTATCA-T-AAA-TTTATCAAAAAATTTAAGAAAATAGTTTAT
TTAAATTAGAATG-CTTG--CATT-TTAACACAAAATAAAT-TTCATAAA-TTTGATAAA
GTGCTGATAGATTTATATGAA-TACAGTGCGTTAATTTTTC-GGAATTATATAATGGCAT
GATTATCATTGATTTT-TATGTTTATTATATGCACTTGTATGATTAACAATGCGAAAGAT
TCAGGATACCTTCGGGACCCGTCTTGA---------------------------------
------------------------------------------------------------
------------------------------------------------------------
------------------------------------------------------------
-------------------
>D.tristis
------------------------------------------------------------
-------------------------------------------AGAAAACAGTTCAGCAC
TAAGTCACTTTGTCTATATGGCAAATGTGAGATGCAGTGTATGGAGCGTCAATATTCTAG
TATGAGAAATTAACGATTTAAGTCCTTCTTAAATGAGGCCATTTACCCATAGAGGGTGCC
AGGCCCGTATAACGTTAATGATTACTAGATGATG-TTTCCAAAGAGTCGTGTTGCTTGAT
AGTGCAGCACTAAGTGGGTGGTAAACTCCATCTAAAACTAAATATAACCATGAGACCGAT
AGTAAACAAGTACCGTGAGGGAAAGTTGAAAAGAACTCTGAATAGAGAGTTAAACAGTAC
GTGAAACTGCTTAGAGGTTAAGCCCGATGAACCTGAATATCCGTTATGGAAAATTCATCA
TTAAAGTTGTAATATTT-TAACAATATTAT-AATAATAGTGTGCATTTTTTCCATATAAG
GACATTGTAATCTATTAGCATATACCAAA-TTTATCATAAAAT-ATGGCTTATAGTTTAT
TCAAATTATTATG-CTTG--CATT-TTAACATAGAATAAAT-GTCATTAA-TTTGATAAA
GTGTTGATAAATTAAAATTAA-TACAGTGCGTTAATTTTTC-GAAATTATATAATGGCAT
AATTATCATCGATTTT-TGTGTTTATTATATGCATTTGTATGATTAA-------------
------------------------------------------------------------
------------------------------------------------------------
------------------------------------------------------------
------------------------------------------------------------
-------------------
>D.virilis
TTATACAACCTCAACTCATATGGGACTACCCCCTGAATTTAAGCATATTAATTAGGGGAG
GAAAAGAAACTAACAAGGATTTTCTTAGTAGCGGCGAGCGAAAAGAAATCAGTTCAGCAC
TAAGTCACTTTGTCTATATGGCAAATGTGAGATGCAGTGTACGGAACATCAACATTCTAG
TATGAGAAGTTAACGATTTAAGTCCTTCTTAAATGAGGCCATTTACCCATAGAGGGTGCC
AGGCCCGTATAACGTTAATGATTACTAGATGGTG-TTTCCAAAGAGTCGTGTTGCTTGAT
AGTGCAGCACTAAGTGGGTGGTAAACTCCATCTAAAACTAAATATAACCATGAGACCGAT
AGTAAACAAGTACCGTGAGGGAAAGTTGAAAAGAACTCTGAATAGAGAGTTAAATAGTAC
GTGAAACTGCTTAGAGGTTAAGCCCGATGAACCTGAATATCCGTTATGGAAAATTCATCA
TTAGAATTGTAATATTTTAAACAATATTAT-AATAATAGTGTGCATTTTTTCCATATAAG
GACATTGTAATCTATTAGCATAAAT--A--TTTATCATAAAATTATGTCTGATTGCTTAT
TTGAATTATA-TG-CTTGG-CATT-TTAACATAAAATAAAA-GATATAAA-TTTGATAAA
GTGCTGATAGATTTATATGAT-TACAGTGCGTTAATTTTTC-GGAATTATATAATGGCAT
AATTATCATTGATATT-TGTGTTTATTATATGCATTTGTATGATTAACAATGCGAAAGAT
TCAGGATACCTTCGGGACCCGTCTTGAAA-CACGGACCAAGGAGTCTAACATATGTGCAA
GTTATTGGGATATA---AACCT-AATAGCGTAATTAACTTGACTA--TTAATGGGATTAG
-TTTTTTAACTATTTATAGTTAATTAACGCAATCCCGGGGCGCTCTATATAGTTATGTAT
AATA-ATATTTATATTATTTATGCCTCTAACTGGAACGTACCTTGAGCATATATGCTGTG
ACCCGAAAGATGGTGAACT
>D.willistoni
ATATACAACCTCAACTCATATGGGACTACCCCCTGAATTTAAGCATATTAATTAGGGGAG
GAAAAGAAACTAACAAGGATTTTCTTAGTAGCGGCGAGCGAAAAGAAAATAGTTCAGCAC
TAAGTCACTTTGTCTTTATGGCAAATGTGAGATGCAGTGTATGGAGCATCAATATTCTAG
TATGAGAAATTAATGATTTAAGTCCTTCTTAAATGAGGCCATTTACCCATAGAGGGTGCC
AGGCCCGTATAACGTTAATGATTACTAGATGGTG-TTTCCAAAGAGTCGTGTTGCTTGAT
AGTGCAGCACTAAGTGGGTGGTAAACTCCATCTAAAACTAAATATAACCATGAGACCGAT
AGTAAACAAGTACCGTGAGGGAAAGTTGAAAAGAACTCTGAATAGAGAGTTAAATAGTAC
GTGAAACTGCTTAGAGGTTAAGCCCGATGAACCTGAATATCCATTATGGAAAATTCATCA
TTAGAGTTTTAATATTT-TAATAATATTAT-AATAATAGTGTGCATTTTTTCCATATAAG
GACATTGTAATCTATTAACATAAACCAAA-TTTATCATAAAAT-ATGACTTATAGTTTAT
TTAAATTATTTTG-CTTG--CATT-TTAACATAGAATAAAT-GTCATTAA-TTTGATAAA
GTGTTGATAGATTTATATGAA-TACAGTGCGTTAATTTTTC-GGAATTATATAATAGCAT
GATTATCATTGATTTTCTGTGTTTATTATATGCACTTGTATGATTAACAATGCGAAAGAT
TCAGGATACCTTCGGGACCCGTCTTGAAA-CACGGACCAAGGAGTCTAACATATGTGCAA
GTTATTGGGATATA---AACCT-AATAGCATAATTAACTTGACTA-ATA-ATGGGATTAG
-TTTTTTAACTATTTATAGATAATTAACACAATCCCGGGGCGTTCTATATAGTTATGTAT
AATG-ATATTTATATTATTTATACCTCTAACTGGAACGTACCTTGAGCATATATGCTGTG
ACCCGAAAGATGGTGAACT
>D.yakuba
----------------CATATGGGACTAACCCCTGAATTTAAGCATATTAATTAGGGAAG
GAAAAGAAACTAACAAGGATTTTCTTAGTAGCGGCGAGCGAAAAGAAAACAGTTCANNNN
NNNNNNNNNNNNNNNNNNNNNNNNNNNNNNNNNNNNNNNNNNNNNNNNNNNNNNNNNNNN
NNNNNNNNATTAACGATTTAAGTCCTTCTTAAATGAGGCCATTTACCCATAGAGGGTGCC
AGGCCCGTATAACGTTAATGATTACTAGATGATG-TTTCCAAAGAGTCGTGTTGCTTGAT
AGTGCAGCACTAAGTGGGTGGTAAACTCCATCTAAAACTAAATATAACCATGAGACCGAT
AGTAAACAAGTACCGTGAGGGAAAGTTGAAAAGAACTCTGAATAGAGAGTTAAACAGTAC
GTGAAACTGCTTAGAGGTTAAGCTCGATGAACCTGAATATCCGTTATGCAAAATTCATCA
TTAAAATTGTAATATTT-AAATAATATTAT-AAGGATAGTGTGCATTTTTTCCATATAAG
GACATTGTAATCTATTAGCATATCCCAAA-TTTATCATAAAAT-ATAATTTATAGTTTAT
TCAAATTAAAGTG-CTTG--CATT-TTAAAACAGAATAAAT-GTTATTAA-TTTGATAAA
GTGCTGATAGATTTATATGAT-TACAGTGCGTTAATTTTTC-GGAATTATATAATGGCAT
AATTATCATTGATTTT-TATGTTTATTATATGCACTTGTATTATTAACAATGCGAAAGAT
TCAGGATACCTTCGGGACCCGTCTTGAAA-CACGGACCAAGAAGTCTAACATATGTGCAA
GTTATTGGGATATA---AACCT-AATAGCGTAATTAACTTGACTA--CTAATGGGATTAG
-TTTTTTAACTATCTATAGCTAATTAACACAATCCCGGGGCGT-------AGTTATGTAT
AATGTATATTTATATTATTTATGCCTCTAAGTGGAACGTACCTTGAGCATATATGATGAG
ACCCGAAACATGGTGAACT
>H.duncani
TTATACAACCTCAACTCATATGGGACTACCCCCTGAATTTAAGCATATTAATTAGGGGAG
GAAAAGAAACTAACAAGGATTTTCTTAGTAGCGGCGAGCGAAAAGAAAACAGTTCAGCAC
TAAGTCACTTTGTCTATATGGCAAATGTGAGATGCAGTGTATGGAACATCAATATTCTAA
TATGAGAAATTAATGATTTAAGTCCTTCTTAAATGAGGCCATTTACCCATAGAGGGTGCC
AGGCCCGTATAACATTAATGATTATTAGATGGTG-TTTCCAAAGAGTCGTGTTGCTTGAT
AGTGCAGCACTAAGTGGGTGGTAAACTCCATCTAAAACTAAATATAACCATGAGACCGAT
AGTAAACAAGTACCGTGAGGGAAAGTTGAAAAGAACTCTGAATAGAGAGTTAAATAGTAC
GTGAAACTGCTTAGAGGTTAAGCCCGATGAACCTGAATATCCGTTATGGAAAATTCATCA
TTAGAATTGTAATATAT-GAATAATATTAT-AATAATAGTGTGCATTTTTTCCATATAAG
GACATTGTAATCTATTAACATATAT-ATA-TTTATCATAAAAT-ATGGCTTATAGTTTAT
TCAAATTATTTTG-CTTG--CATT-TTAACATAGAATAAAT-GTCATTAA-TTTGATAAA
GTGTTGATAGATTTATATGAAATACAATGCGTTAATTTTTC-GAAATTATATAATAGCAT
AATTATCATTGATATT-TATGTTTATTATATGCATTTGTATGATTAACAATGCGAAAGAT
TCAGGATACCTTCGGGACCCGTCTTGAAA-CACGGACCAAGGAGTCTAACATATGTGCAA
GTTATTGGGATATA---AACCT-AATAGCGTAATTAACTTGACTATATATATGGGATTAG
-TTTTTTAACTATTTATAGTTAATTAACACAATCCCGGGGCGTTCTATATAGTTATGTAT
AATA-GTATTTATATTATTTATACCTCTAACTGGAACGTACCTTGAGCATATATGCTGTG
ACCCGAAAGATGGTGAACT
>S.lebanonensis
------------------------------------------------------------
------------------------------------------------------------
--------------TATATGGCAAATGTGAGATGCAGTGTATGGAACATCTATATTCTAG
TATGAGAAATTAACGATTTAAGTCCTTCTTAAATGAGGCCATTTACCCATAGAGGGTGCC
AGGCCCGTATAACGTTAATGATTACTAGATGATGATTTCCAAAGAGTCGTGTTGCTTGAT
AGTGCAGCACTAAGTGGGTGGTAAACTCCATCTAAAACTAAATATAACCATGAGACCGAT
AGTAAACAAGTACCGTGAGGGAAAGTTGAAAAGAACTCTGAATAGAGAGTTAAATAGTAC
GTGAAACTGCTTAGAGGTTAAGCCCGATGAACCTGAATATCCATTATGGGAAATTCATCA
TTATAATTATAATATTT-AATAAATATTATTAATAATAGTGTGCATTTTTCCCATATAAG
GACATTGTAATCTATTAGCATATACAAAAATTTATCATAAAAT-ATGGCTTATAGTTTAT
TCAAATTATTATGGCTTGCCCATTGATAACATAGAATAAAT-GTCATTAAATTTGATAAA
GTGCTGATAGATTGATATGAAATACAGTGTGTTAATTTTTC-GAAATTATATAATGATAT
TTATATCTATGATATT-TATATTTATTATAGGCACTTGTATGATTAACAATGCGAAAGAT
TCAGGATACCTT------------------------------------------------
------------------------------------------------------------
------------------------------------------------------------
------------------------------------------------------------
-------------------
>S.pallida
------------------------------------------------------------
------------------------------------------------------------
-------------------------------------------------TCATATTCTAG
TATGAGAAATTAACGATTTAAGTCCTTCTTAAATGAGGCCATTTACCCATAGAGGGTGCC
AGGCCCGTATAACGTTAATGATTATTAGATGGTG-TTTCCAAAGAGTCGTGTTGCTTGAT
AGTGCAGCACTAAGTGGGTGGTAAACTCCATCTAAAACTAAATATAACCATGAGACCGAT
AGTAAACAAGTACCGTGAGGGAAAGTTGAAAAGAACTCTGAATAGAGAGTTAAATAGTAC
GTGAAACTGCTTAGAGGTTAAGCCCGATGAACCTGAATATCCATTATGGAAAATTCATCA
TTAGAATTGTAATATTT-TAATAATATTAT-AATAATAGTGTGCATTTTTTCCATATAAG
GACATTGTAATCTATTAACATAATW-AAA-TTTATCAAAAAATTTTGAATTATTGCTTAT
TTAAATTATTTTG-CTTG--CATT-ATAACATAAAATAAATTGTCGTAAA-TTTGATAAA
GTGTTGATAGATTTATATGAA-TACTGTGCGCTAATTTTTC-GGAATTATATAATGGCAT
AATTATCATTGATTTT-TGTGTTTATTATAAGCATATGTATGATTAACAATGCGAAAGAT
TCAGGATACCTTCGGGACCCGT--------------------------------------
------------------------------------------------------------
------------------------------------------------------------
------------------------------------------------------------
-------------------
>S.stonei
TTATACAACCTCAACTCATATGGGACTACCCCCTGAATTTAAGCATATTAATTAGGGGAG
GAAAAGAAACTAACAAGGATTTTCTTAGTAGCGGCGAGCGAAAAGAAAACAGTTCAGCAC
TAAGTCACTTTGTCTATATGGCAAATGTGAGATGCAGTGTATGGAACATCTATATTCTAG
TATGAGAAATTAACGATTTAAGTCCTTCTTAAATGAGGCCATTTACCCATAGAGGGTGCC
AGGCCCGTATAACGTTAATGATTACTAGATGATGATTTCCAAAGAGTCGTGTTGCTTGAT
AGTGCAGCACTAAGTGGGTGGTAAACTCCATCTAAAACTAAATATAACCATGAGACCGAT
AGTAAACAAGTACCGTGAGGGAAAGTTGAAAAGAACTCTGAATAGAGAGTTAAATAGTAC
GTGAAACTGCTTAGAGGTTAAGCCCGATGAACCTGAATATCCATTATGGGAAATTCATCA
TTATAATTATAATATTT-AATAAATATTAT-AATAATAGTGTGCATTTTTCCCATATAAG
GACATTGTAATCTATTAGCATATACAAAA-TTTATCATAAAAT-ATGGCTTATAGTTTAT
TCAAATTATTATGGCTTGCCCATTGATAACATAGAATAAAT-GTCATTAAATTTGATAAA
GTGCTGATAGATTGATATGAA-TACAGTGTGTTAATTTTTC-GAAATTATATAATGATAT
TTATATCTATGATATT-TATATTTATTATAGGCACTTGTATGATTAACAATGCGAAAGAT
TCATGATACCTTCGGGACCCGTCTTGAAA-CACGGACCAAGGAGTCTAACATATATGCAA
GTCATTGGGATTTA----------------------------------------------
------------------------------------------------------------
------------------------------------------------------------
-------------------
>Z.badyi
------------------------------------------------------------
------------------------------------------------------------
-----------GTCTATATGGCAAATGTGAGATGCAGTGTATGGAACATCAATATTCTAG
TATGAGAAATTAACGATTTAAGTCCTTCTTAAATGAGGCCATTTACCCATAGAGGGTGCT
AGGCCCGTATAACGTTAATGATTACTAGATGGTG-TTTCCAAAGAGTCGTGTTGCTTGAT
AGTGCAGCACTAAGTGGGTGGTAAACTCCATCTAAAACTAAATATAACCATGAGACCGAT
AGTAAACAAGTACCGTGAGGGAAAGTTGAAAAGAACTCTGAATAGAGAGTTAAATAGTAC
GTGAAACTGCTTAGAGGTTAAGCCCGATGAACCTGAATATCCGTTATGGAAAATTCATCA
TTAGAATTGTAATATTT-AAACAATATTAT-GAGGATAGTGTGCATTTTTTCCATATAAG
GACATTGTAATCTATTAGTATAAAT-ATA-TTTATCATAAAATTATGACTTATAGTTTAT
TTAAATTAGAATG-CTTG--CGTT-TTAACATAAAATAAAT-GTTGTAAA-TTTGATAAA
GTACTGATAGATTTATATGAA-TACAGTGCGTTAATTTTTC-GGAATTATATAATGGCAT
AATTATCATTGATTTT-TGTGTTTATTATATGCACTTGTACGATTAACAATGCGAAAGAT
TCAGGATACCTTCGGGACCC----------------------------------------
------------------------------------------------------------
------------------------------------------------------------
------------------------------------------------------------
-------------------
