# Supplementary material for: Host Phylogeny Determines Viral Persistence and Replication in Novel Hosts
Source: PLoS Pathog. 2011 Sep 22;7(9):e1002260. doi: 10.1371/journal.ppat.1002260 (PMC3178573; doi:10.1371/journal.ppat.1002260)
Supplement: Dataset S2 — Alignment of Adh sequences used in phylogenetic analysis in fasta formatted text file. (TXT) [file ppat.1002260.s002.txt]

>D.affinis
-----------------------------------------------GCTGAAGGCAATC
AATCCCAAGGTGACCGTCACCTTCTATCCCTACGATGTGACTGTGCCCGTCACCGAGACC
ACCAAGCTCCTGAAGACCGTCTTTGCCCAGCTGAAGACTGTCGATGTCCTGATCAATGGT
GCTGGCATCCTTGATGATCACCAGATCGAGCGTACCGTTGCCGTCAACTACACGGGCCTG
GTCAACACCACCACGGCCATCATGGACTTCTGGGACAAGCGCAAGGGCGGCCCAGGCGGC
ATCATTTGCAACATTGGCTCCGTGACCGGTTTCAATGCCATCCACCAGGTGCCCGTTTAC
TCTGGCACCAAGGCGGCCGTGGTTAACTTCACCTGCTCTCTGGCGAAATTGGCTCCCATC
ACTGGTGTCACTGCTTACACTGTGAACCCTGGCATCACCAGGACCACTCTGGTCCACAAA
TTCAACTCGTGGCTGGATGTGGAGCCCCGTGTGGCCGAGAAGCTGCTGGAGCATCCCACC
CAGACCTCTCAGCAGTGTGCCGAGAACCTTGTGAAGGCCATTGAGCTGAACAAGAACGGT
GCCATCTGGAAGCTGGATCTGGGCACTCTGGAGCCCATCACATGGACCAAGG--------
------------
>D.algonquin
------------------------------------------------------------
------------------------------------------------------------
------------------------------------------------------------
------------------------------------------------------------
------------------------------------------------------------
------------------------------------------------------------
------------------------------------------------------------
------------------------------------------------------------
------------------------------------------------------------
------------------------------------------------------------
------------------------------------------------------------
------------
>D.ambigua
AACCTGGTCATCCTGGATCGCATTGACAATCCGGCTGCCATTGCCGAGCTGAAGGCCATC
AATCCCAAGGTGACGGTCACCTTCTATCCGTACGATGTGACGGTGCCCATCAGCGAGACG
ACCAAGCTGCTGAAGACCATCTTTGCCCAGCTGAAGACCGTCGATGTGCTGATCAACGGT
GCCGGCATCCTGGACGATTATCAGATTGAGCGCACCATTGCCGTTAACTACACGGGTCTG
GTCAACACCACCACCGCCATTCTGGACTTCTGGGACAAGCGCAAGGGCGGCCCAGGCGGC
ATCATTTGCAACATTGGCTCCGTCACCGGTTTCAATGCCATCTACCAGGTGCCCGTCTAC
TCTGGCAGCAAGGCCGCCGTGGTGAACTTCACCAGCTCCCTGGCGAAACTTGCACCCATC
ACTGGTGTGACCGCCTACACTGTCAATCCTGGCATTACCAAGACCACGCTGGTCCACAAG
TTCAACTCGTGGCTGGATGTGGAGCCGAATGTGGCCGAGAAGCTGCTGGAGCATCCCACC
CAGACCTCTCAGCAGTGTGCCGAGAACTTTGTCAAGGCCATTGAGCTGAACAAGAACGGC
GCCATCTGGAATCTGGACTTGGGCACTCTGGAGCCCATCACATGGACCCAGCACTGGGAT
TCGGGCATCTAA
>D.americana
AACCTGGTGATCCTTGACCGTATCGAGAACCCGACAGCTATTGCCGAGCTGAAGGCACTC
AACCCAAAGGTGACAGTTACATTCTATCCCTATGATGTAACTGTGCCGGTGGCAGAAACC
ACAAAGCTACTGAAGACGATCTTTGCCAAGCTGAAGACTGTGGATCTGCTTATCAATGGC
GCTGGCATTTTGGACGATCACCAGATTGAGCGTACTATTGCGGTGAACTTTACGGGCACG
GTGAATACCACAACTGCCATTATGGAATTCTGGGATAAGCGCAAGGGCGGCCCAGGCGGA
GTTATTGCAAACATTTGCTCGGTGACTGGCTTTAATGCCATCTACCAGGTGCCTGTTTAC
TCCGCCTCAAAGGCAGCTGCTCTCAGCTTCACCAACTCACTGGCGAGACTGGCGCCTATT
ACTGGTGTAACGGCCTATTCCATCAATCCGGGCATTACTAGGACACCCCTGGTGCACAAA
TTCAATTCGTGGCTGGATGTCGAGCCACGCGTGGGCGAGCTACTTCTTGAGCATCCCACT
CAAACGACTCTGGAGTGCGCCCAGAACTTTGTTAAGGCCATTGAGGCCAACCAAAATGGA
GCCATCTGGCAACTGGATTTGGGTCGCCTGATCTCCGTTGAATGGACCAAGCACTGGGAC
TC----------
>D.ananassae
AACCTGGTGATCCTGGACCGCATCGACAACCCGGTTGTCATTGCCGAGCTGAAGACAATC
AATCCCAAGGTGACCGTCACCTTCATTCCCTACGATGTGACCGTGCCCATTACCGAGACC
AAGAAGCTGCTGAAGACCATCTTCGACAAGCTGAAGACCGTGGACATCCTGATCAACGGA
GCTGGCATCCTGGATGACCACCAGATCGAGCGCACCATCGCCGTCAACTACACGGGTCTG
GTGAACACCACCACCGCCATTCTGGACTTCTGGGACAAGCGCAAGGGCGGACCAGGTGGC
ATCATCTGCAACATTGGCTCCGTAACCGGCTTCAACGCCATCTACCAGGTGCCCGTCTAC
TCTGGCACCAAGGCTGCCGTTGTCAACTTCACCAGCTCCCTAGCCAAACTGGCTCCCATC
ACCGGAGTGACCGCCTACACCGTGAACCCCGGCATCACCCGCACCACCCTGGTGCACAAG
TTCAACTCCTGGCTGGATGTGGAGCCCCAGGTGGCCGAGAAGCTGCTGGCGCACCCCACC
CAGTCCTCCCAGGCCTGCGGCGAGAACTTCGTCAAGGCCATCGAGCTCAACCAGAACGGC
GCCATCTGGAAGCTCGACCGGGGCACCCTGGAAGCCATCCAGTGGAGCAAGCACTGGGAC
TCCGGCATCTAA
>D.bifasciata
-----------------------------------------------GCTGAAGGCAATC
AATCCCAAGGTGACCGTCACCTTCTATCCCTACGATGTGACTGTACCCGTCGCTGAGACC
ACCAAAATCCTGAAGACCACCTTCGCTCAGATCAAGACCATCGATGTCCTGATCAACGGT
GCTGGCATTCTGGACGATCATCAGATCGAGCGTACCATTGCCGTTAACTACACGGGCCTG
GTCAATACCACCACAGCCATTCTGGACTTCTGGGACAAGCGCAAGGGCGGCCCAGGTGGC
ATCATTTGCAACATTGGCTCCGTTACCGGTTTCAATGCCATCTACCAGGTGCCCGTCTAC
TCTGGCACCAAGGCGGCTGTGGTTAACTTCACCTGCTCTCTGGCGAAACTTGCACCCATC
ACTGGTGTCACCGCTTACACTGTGAATCCTGGCATCACCAGGACCACTCTGGTCCACAAA
TTCAACTCGTGGCTGGATGTGGAGCCCAGGGTTGCGGAGAAGCTGTTGGAACATCCCACC
CAGACCTCGCTGCAGTGCGCCGAGAACTTTGTCAAGGCCATTGAGCTGAACAAGAATGGA
GCCATCTGGAAGCTGGATTTGGGCACTCTGGAGCCCATCACATGGACCCAG---------
------------
>D.borealis
AACCTGGTGATCCTTGACCGAATCGACAACCCGACTGCCATTGCCGAGCTGAAGGCAATC
AATCCCAAGGTGACAGTTACATTCTATCCCTATGATGTAACTGTGCCGTTGGCAGAAACC
ACGAAGCTGCTGAAGACGATCTTTGCCCAGCTGAAGACAGTGGATCTGCTCATCAATGGC
GCTGGAATTTTGGACGATCACCAGATTGAGCGTACCATTGCGGTGAATTTCACGGGTACG
GTCAATACCACGACTGCCATTATGGAGTTCTGGGATAAGCGCAAGGGCGGCCCAGGCGGA
GTCGTTGCAAACATCTGCTCCGTGACTGGCTTTAATGCCATCTACCAGGTGCCTGTTTAC
TCCGCCTCAAAAGCGGCTGCTCTTAGCTTCACTAATTCACTGGCGAGACTGGCGCCGATT
ACCGGTGTAACGGCCTATTCCATCAATCCGGGCATCACAAGGACACCCCTGGTGCACAGA
TTCAACTCGTGGCTGGATGTCGAGCCACGCGTGGGCGAGCTACTTCTTGAGCATCCCACT
CAGACGACTCTGGAGTGCGCCCAGAACTTTGTTAAGGCCATTGAGGCCAACAAAAATGGT
GCCATCTGGCAACTGGATTTGGGCCAACTGATTGCCGTCGAATGGACCAAGCACTGGGAC
TCGCACATCTAA
>D.buskii
AACCTGGTGATCCTTGATCGAGTTGACAATCCCGTCGCTGTTGCTGAGCTGAAGGCAATG
AATCCCAAGGTGACCGTTACATACTATCCATATGATGTAACTGTACCTGTGGTCGAGACC
GTCAAGCTGCTGAAGACCATTTTCGCCAAGGTGAAGACCGTCGATGTGCTCATCAATGGC
GCCGGCATCTTGGACGATCATCAGATCGAGCGCACCATTGCCATCAACTTCACGGGCCTG
GTCAACACCACCACCGCCATGATGGAGTTCTGGGATAAGCGCAAGGGCGGTCCAGGCGGC
GTTGTTGTCAACATTTGCTCCGTCACCGGTTTCAATGCCATCTACCAGGTGCCCGTCTAC
AGCGCCTCCAAGGCGGCTGTAGTGAGCTTCACCATGTCCATGGCGAAACTCGCGCACATT
ACTGGCGTCACTGCCTTCTCGGTGAATCCCGGCATTACCAAGACCACGCTGGTGCACAAG
TTCAACTCCTGGCTGGATGTGGAGCCACGTGTGGCCGAGCTGCTGCTGGAGCATCCCACC
CAGACCACACAGCAGTGTGCCCAGAACTTTGTCAAGGCCATTGAGGCGAACAAGAATGGC
GCAGTCTGGAAGTTGGACTTGGGTCGCTTGGATTTGGTTGAATGGACCAAG---------
------------
>D.buzzatii
AACCTGGTGATCCTTGATCGCATTGAAAACCCAGCTGCCATTGCTGAGCTGAAGGCCCTC
AACCCAAAGGTGACCGTCACTTTCTATCCCTATGATGTGACCGTTCCGGTAGCAGAGACC
ACAAAACTCCTGAAGACAATCTTCGACAAGCTGAAGACAGTGGATCTGCTCATCAATGGA
GCTGGCATCCTAGACGACTACCAGATCGAGCGTACCATTGCGGTGAACTTTACAGGCACA
GTGAACACCACCACTGCCATCATGGCATTCTGGGACAAGCGTAAGGGCGGTCCAGGTGGT
GTCATTGCGAACATTTGCTCGGTGACTGGCTTCAATTCCATCTACCAGGTGCCCGTTTAT
TCCGCCTCTAAGGCAGCTGCTCTCAGCTTCACCAATTCCCTGGCCAAACTGGCGCCCATC
ACTGGCGTAACTGCCTACTCCATCAACCCTGGCATCACGAAGACAACCTTGGTCCACAAA
TTCAACTCGTGGCTGGATGTTGAGCCGCGTGTGGCAGAGCTGCTTCTGGAGCATCCCACT
CAGACAACTCTGCAGTGCGCACAGAACTTTGTCAAGGCTATTGAAGCCAACCAGAATGGC
GCCATCTGGAAACTGGACTTGGGTCGCTTGGAAGCCATTGAATGGACCAAGCACTGGGAT
TCGGGTATCTAA
>D.erecta
AACCTGGTGATCCTCGACCGCATTGAGAACCCGGCCGCCATTGCCGAGCTGAAGGCAATC
AATCCAAAGGTGACCGTCACCTTCTATCCCTATGATGTGACCGTGCCCATTGCCGAGACC
AGCAAGCTGCTCAAGACCATCTTCGCCAAGCTGACGACCGTCGATGTCCTGATCAACGGA
GCTGGTATCCTGGACGATTACCAGATCGAGCGCACCATTGCCGTCAACTACACTGGCCTG
GTCAACACCACGACGGCCATTCTGGACTTCTGGGACAAGCGCAAGGGCGGTCCCGGTGGC
ATTATCTGCAACATTGGATCCGTGACTGGATTCAATGCCATCTACCAGGTGCCCGTCTAC
TCTGGCACCAAGGCTGCCGTGGTCAACTTCACCAGCTCCCTGGCGAAACTGGCCCCCATC
ACCGGCGTGACCGCTTATACCGTGAACCCCGGCATCACCCGCACCACCCTGGTGCACAAG
TTCAACTCCTGGCTGGATGTTGAGCCCCAGGTGGCCGAGAAGCTCCTGGCTCATCCCACC
CAGACCTCGTTGTCCTGCGCCGAGAACTTTGTCAAGGCCATCGAGCTGAACGAGAACGGT
GCCATCTGGAAACTGGACCTGGGCACCCTGGAGGCCATCCAATGGAGCAAGCACTGGGAC
TCCGGCATCTAA
>D.flavomontana
AACCTGGTGATCCTTGACCGAATCGACAACCCGACTGCCATTGCCGAGCTGAAGGCAATC
AATCCAAAGGTGACAGTTACATTCTATCCCTATGATGTAACTGTGCCGGTGGCAGAAACC
ACAAAGCTGCTGAAGACGATCTTTGCCCAGCTGAAGACAGTGGATCTGCTCATCAATGGC
GCTGGAATTTTGGACGATCACCAGATTGAGCGTACCATTGCGGTGAATTTCACGGGTACG
GTCAATACCACGACTGCCATTATGGAGTTCTGGGATAAGCGCAAGGGCGGCCCAGGCGGA
GTCATTGCAAACATCTGCTCGGTGACTGGCTTTAATGCCATCTACCAGGTGCCTGTTTAC
TCCGCCTCAAAGGCGGCTGCTCTTAGCTTCACTAATTCACTGGCGAGACTGGCGCCGATA
ACCGGTGTAACGGCCTATTCCATCAATCCGGGCATCACAAGGACACCCCTGGTGCACAGG
TTCAATTCGTGGCTGGATGTGGAGCCTCGCGTGGGTGAGCTACTTCTTGAGCATCCCACT
CAGACGACTCTGGAGTGCGCCCAGAACTTTGTTAAGGCCATTGAGGCCAACAAAAATGGG
GCCATCTGGCAACTGGATTTGGGTCAACTGATTGCCGTCGAATGGACCAAGCACTGGGAC
TCGCACATCTAA
>D.guanche
AACCTGGTCATCCTGGATCGCATTGACAATCCAGCTGCCATTGCCGAACTGAAGGCAGTC
AATCCCAAGGTGACCGTCACCTTCTACCCTTATGATGTGACTGTACCTGTCGCAGAGACC
ACCAAACTCCTGAAGACCATCTTTGCCCAGATCAAGACCATCGATGTCCTGATAAACGGT
GCTGGCATCCTCGACGATCATCAGATTGAGCGTACTATTGCCGTTAACTACACTGGCCTG
GTCAACACCACCACAGCCATTCTGGATTTCTGGGACAAGCGCAAGGGCGGCCCAGGTGGC
ATCATTTGCAACATTGGCTCCGTTACCGGTTTTAATGCCATCTACCAGGTGCCCGTTTAC
TCTGGCAGCAAGGCGGCGGTGGTAAACTTCACCAGCTCCCTGGCGAAACTTGCACCCATC
ACTGGAGTCACCGCATACACTGTGAATCCGGGCATCACCAAGACCACTCTGGTGCACAAA
TTCAACTCGTGGCTGGATGTGGAGCCCAGAGTGGCGGAGAAGCTGTTGGAGCATCCCACC
CAGACCTCTCAGCAGTGTGCCGAGAACTTTGTCAAGGCCATTGAGCTGAACAAGAATGGT
GCTATCTGGAAATTGGACTTGGGAACTCTGGAGCCCATCACATGGACCAAGCACTGGGAT
TCGGGCATCTAA
>D.hydei
AACCTGGTTATCCTTGATCGAATTGACAACCCAGCTGCTATTGCTGAGCTGAAGGCCATC
AACCCAAAGGTGACCATCACGTTCTACCCCTATGATGTAACTGTTTCGGTGGCAGAGTCC
ACAAAGCTGCTCAAGGTAATCTTCGACAAGCTGAAGACAGTGGATCTGCTTATCAATGGC
GCTGGCATCCTGGACGACTACCAGATCGAACGCACCATTGCAGTGAACTTTGCCGGTACA
GTGAACACCACCACAGCCATCATGGCATTCTGGGACAAGCGCAAGGGCGGCCCAGGAGGT
GTCATTGCCAATATCTGCTCGGTGACTGGTTTCAACGCAATCTACCAGGTGCCCGTCTAT
TCCGCTTCCAAGGCGGCTGCTCTCAGCTTCACCAATTCCCTTGCTAAACTGGCGCCCATT
ACTGGCGTAACTGCCTATTCCATCAACCCTGGCATCACGAAGACAACGCTGGTCCACAAA
TTCAATTCGTGGCTGGATGTTGAGCCTCGTGTGGCCGAGCTGCTCCTGGAGCACCCAACT
CAGACAACTTTGCAGTGCGCCCAGAACTTTGTCAAGGCTATCGAAGCCAACAAGAATGGC
GCCATCTGGAAACTGGACTTGGGTCGTCTGGATGCCATTGAATGGACCAAGCACTGGGAT
TCCGGTATCTAA
>D.immigrans
AATCTGGTGATCTTGGACCGCATTGAGAACCCCGCAGCCATTGCCGAGCTGAAGGCAATC
AATCCCAAGGTGACCGTTACTTTCTATCCCTACGATGTCACTGTTCCGCTGGCGGAGACC
AAGAAGCTGCTCACGACCATCTTCGCCAAGCTGAAGACCGTTGATCTGCTGATCAATGGT
GCAGGCATCCTGAACGATCATCAGATCGAACTCACCATCGCAATAAATTTCACCGGTCTG
GTTAACACCACCACCGCTATCATGGACTTCTGGGATAAGCGTAAGGGCGGCCCAGGTGGC
GCCATTGCCAACATCTGCTCTGTGACTGGATTCAATGCCATTTACCAGGTGCCCGTCTAC
TCAGCCTCCAAGGCGGCTGTTGTCAGCTTTACCAGCTCATTGGCCAAACTGGCGCCCATT
ACTGGAGTGATTGCCTACTCCATCAATCCTGGTATTACCAAGACAACTCTGGTCCACAAA
TTCAACTCTTGGCTCGATGTGGAGCCACGCGTTGCAGAGCTGCTGGATGAGCATCCCACT
CAGACGACAACTCAATGTTCCCAGAACTTCGTCAAGGCGATTGAAGCCAACCAGAATGGT
GCCATTTGGAAACTGGATTTGGGTCGTCTGGATGCCGTCAACTGGACCAAGCACTGGGAC
TCTGGCATCTAA
>D.lacicola
AACCTGGTGATCCTTGACCGAATCGACAACCCGACTGCCATTGCCGAGCTGAAGGCAATC
AATCCCAAGGTGACAGTTACATTCTATCCCTATGATGTAACTGTGCCGGTGGCAGAAACC
ACAAAGCTGCTGAAGACGATCTTTGCCCAGCTAAAAACAGTGGATCTGCTCATCAATGGC
GCTGGAATTTTGGACGATCACCAGATTGAGCGCACTATTGCGGTGAATTTCACGGGTACG
GTCAATACCACGACTGCCATTATGGAGTTCTGGGATAAGCGTAAGGGCGGACCAGGCGGA
GTCGTTGCAAACATCTGCTCGGTGACTGGCTTTAATGCCATCTACCAGGTGCCTGTTTAC
TCCGCCTCAAAGGCGGCTGCTCTTAGCTTCACTAATTCACTGGCGAGACTGGCGCCGATT
ACCGGTGTAACGGCCTATTCCATCAATCCGGGCATCACAAGGACACCCCTGGTGCACAAA
TTCAACTCTTGGCTGGATGTCGAGCCACGCGTGGGCGAGCTACTTCTTGAGCATCCCACT
CAGACGACTCTGGAGTGCGCCCAGAACTTTGTTAAGGCCATTGAGGCCAACAAAAATGGG
GCCATCTGGCAACTGGATTTGGGTCAACTGATTGCCGTCGAATGGACCAAGCACTGGGAC
TCGCACATCTAA
>D.lini
AACCTTGTGATCCTGGACCGCATTGACAACCCGGCGGCCATTGCCGAGCTGAAGGCAATC
AATCCGAAGGTGACCGTCACCTTCTACCCGTACGATGTGACCGTGCCGATTGCCGAGACC
ACCAAGCTGCTGAAGACCATCTTCGCCAAGCTCAAGACCGTGGACATTCTGATCAACGGA
GCTGGCATCCTGGATGACCATCAGATCGAGCGCACCATTGCCGTCAACTACACGGGTCTG
GTCAACACGACGACGGCCATCCTGGACTTCTGGGACAAGCGCAAGGGCGGCCCGGGCGGC
ATTATCTGCAACATTGGATCGGTGACGGGCTTCAATGCCATCTACCAGGTGCCCGTCTAC
TCCGGAACCAAGGCCGCCGTGGTCAACTTCACCAGCTCCCTGGCGAAACTGGCCCCCATC
ACTGGTGTGACCGCTTACACCGTGAACCCCGGCATCACCCGCACCACCCTCGTGCACAAG
TTCAACTCCTGGCTGGATGTGGAGCCCCAGGTGGCCGAGAAGCTGCTGGCGCATCCCACC
CAGCCCTCTCAGGCCTGCGCCGAGAACTTTGTCAAGGCCATCGAGCTGAACAAGAACGGT
GCCATCTGGAAGCTGGACTTGGGCACCCTGGAGCCCATCC--------------------
------------
>D.littoralis
AACCTGGTGATCCTTGACCGAATCGAGATCCCGACTGCTATTGCCGAGCTGAAGGCAATC
AACCCGAAGGTAACAGTTACATTCTATCCCTATGATGTAACTGTGCCCGTGGCAGAAACC
ACAAAGCTGCTGAAGACAATCTTCGCCCAGCTGAAGACAGTGGATCTGCTCATCAATGGC
GCTGGCATTTTGGACGATCACCAGATTGAGCGTACCATTGCGGTGAATTTCACGGGCACG
GTGAATACCACGACTGCTATTATGGAATTCTGGGATAAGCGCAAGGGCGGGCCCGGCGGA
GTCATTGCGAACATCTGCTCGGTGACTGGCTTCAATTCCATATACCAGGTGCCTGTTTAC
TCCGCCTCAAAGGCGGCTGCTCTTAGCTTCACCAGCTCACTGGCGAGACTGGCGCATATT
ACGGGTGTAACGGCCTATTCCATCAATCCGGGCATTACAAGGACACCCCTGGTGCACAAA
TTCAATTCGTGGCTGGATGTCGAGCCACGCGTGGGCGAGCTACTTCTTGAGCATCCCACT
CAAACGACTCTGGAGTGCGCCCAGAACTTTGTTAAGGCCATTGAGGCCAACAAAAATGGG
GCCATCTGGCAACTGGATTTGGGTCAACTGATTTCCGTTGAATGGACCAAG---------
------------
>D.lummei
AACCTGGTGATCCTTGACCGTATCGAGAACCCGACCGCTATTGCCGAGCTGAAGGCACTC
AACCCAAAGGTGACAGTTACATTCTATCCCTATGATGTAACTGTGCCGGTGGCAGAAACC
ACAAAGCTACTGAAGACGATCTTTGCCAAGCTGAAGACTGTGGATCTGCTTATCAATGGC
GCTGGCATTTTGGACGATCACCAGATTGAGCGTACTATTGCGGTGAACTTTACGGGCACG
GTGAATACCACAACTGCCATTATGGAATTCTGGGATAAGCGCAAGGGCGGACCGGGCGGA
GTTATTGCAAACATTTGCTCGGTGACTGGCTTTAATGCCATCTACCAGGTGCCTGTTTAC
TCCGCCTCAAAGGCAGCTGCTCTTAGCTTCACCAACTCACTGGCGAGATTGGCTCCTATT
ACTGGTGTAACGGCCTATTCCATCAATCCGGGCATTACTAGGACACCCCTGGTGCACAAA
TTCAATTCGTGGCTGGATGTCGAGCCACGCGTGGGCGAGCTACTTCTTGAGCATCCCACT
CAAACGACTCTGGAGTGCGCCCAGAACTTTGTTAAGGCCATTGAGGCCAACCAAAATGGG
GCCATCTGGCAACTGGATTTGGGTCGCCTGATCTCCGTTGAATGGACCAAG---------
------------
>D.mauritiana
AACCTGGTGATCCTCGACCGCATTGAGAACCCTGCTGCCATTGCCGAGCTGCAGGCAATC
AATCCAAAGGTGACCGTCACCTTCTACCCCTATGATGTGACCGTGCCCATTGCCGAGACC
ACCAAGCTGCTGAAGACCATCTTCGCCAAGCTGAAGACCGTCGATGTCCTGATCAACGGA
GCTGGTATCCTGGACGATCACCAGATCGAGCGCACCATTGCCGTCAACTACACTGGCCTG
GTCAACACCACGACGGCCATTCTGGACTTCTGGGACAAGCGCAAGGGTGGTCCCGGTGGT
ATCATCTGCAACATTGGATCCGTCACTGGTTTCAATGCCATCTACCAGGTGCCCGTCTAC
TCCGGCACCAAGGCCGCCGTAGTCAACTTCACCAGCTCCCTGGCGAAACTGGCCCCCATT
ACCGGCGTGACCGCTTACACCGTGAACCCCGGCATCACCCGCACCACCCTGGTGCACAAG
TTCAACTCATGGCTGGATGTTGAGCCCCAGGTTGCCGAGAAGCTCCTGGCTCATCCCACC
CAGCCCTCATTGGCCTGCGCCGAGAACTTCGTCAAGGCTATCGAGCTGAACCAGAACGGA
GCCATCTGGAAACTGGACTTGAGCACCCTGGAGGCCATCCAGTGGACCAAGCACTGGGAC
TCCGGCATCTAA
>D.melanogaster
AACCTGGTGATCCTCGACCGCATTGAGAACCCGGCTGCCATTGCCGAGCTGAAGGCAATC
AATCCAAAGGTGACCGTCACCTTCTACCCCTATGATGTGACCGTGCCCATTGCCGAGACC
ACCAAGCTGCTGAAGACCATCTTCGCCCAGCTGAAGACCGTCGATGTCCTGATCAACGGA
GCTGGTATCCTGGACGATCACCAGATCGAGCGCACCATTGCCGTCAACTACACTGGCCTG
GTCAACACCACGACGGCCATTCTGGACTTCTGGGACAAGCGCAAGGGCGGTCCCGGTGGT
ATCATCTGCAACATTGGATCCGTCACTGGATTCAATGCCATCTACCAGGTGCCCGTCTAC
TCCGGCACCAAGGCCGCCGTGGTCAACTTCACCAGCTCCCTGGCGAAACTGGCCCCCATT
ACCGGCGTGACGGCTTACACTGTGAACCCCGGCATCACCCGCACCACCCTGGTGCACACG
TTCAACTCCTGGTTGGATGTTGAGCCTCAGGTTGCCGAGAAGCTCCTGGCTCATCCCACC
CAGCCCTCGTTGGCCTGCGCCGAGAACTTCGTCAAGGCTATCGAGCTGAACCAGAACGGA
GCCATCTGGAAACTGGACTTGGGCACCCTGGAGGCCATCCAGTGGACCAAGCACTGGGAC
TCCGGCATCTAA
>D.miranda
AACCTGGTCATCCTGGATCGCATTGACAATCCGGCTGCCATTGCCGAGCTGAAGGCAATC
AATCCCAAGGTGACCGTCACCTTCTATCCCTACGATGTGACTGTGCCCATCGCTGAGACC
ACCAAGCTCCTGAAGACCATCTTTGCCCAGCTGAAGACTATCGATGTCCTGATCAACGGT
GCTGGCATCCTGGACGATCATCAGATCGAGCGCACCATTGCCGTTAACTACACGGGCCTG
GTCAACACCACCACAGCCATTCTGGACTTCTGGGACAAGCGCAAGGGCGGCCCAGGCGGC
ATCATTTGCAACATTGGCTCCGTCACCGGTTTCAATGCCATCTACCAGGTGCCCGTTTAC
TCCGGCACCAAGGCGGCGGTGGTTAACTTTACCTCCTCCCTGGCAAAACTGGCTCCTATT
ACTGGTGTCACTGCTTACACTGTCAATCCTGGCATCACCAGGACCACTCTGGTCCACAAA
TTCAACTCGTGGCTGGATGTGGAGCCCCTTGTGGCGGAGAAGCTGCTCGAGCATCCCACC
CAGACCTCTCAGCAGTGCGCCGAGAACTTTGTGAAGGCCATTGAGCTGAACAAGAACGGT
GCCATCTGGAAGTTGGATTTGGGCACCTTGGAGCCCATCACATGGACCCAGCACTGGGAC
TCGGGCATCTAA
>D.mojavensis
AACCTGGTAATCCTTGATCGCATTGAGAACCCAGCGGCTATTGCCGAGCTGAAGGCACTC
AACCCCAAGGTGACCGTCACGTTCTATCTCTATGATGTCACCGTCTCGGTAGCCGAGAGC
ACAAAGCTTCTGCAGAAAATCTTTGACCAGCTTAAGACAGTCGATCTGCTCATCAATGGA
GCTGGCATCCTGGATGACCACCAGATCGAGCGTACCATTGCGGTGAACTTCACAGGCACA
GTGAACACCATCACGGCCATCATGTCCTTCTGGGACAAGCGTAAGGGCGGCCCAGGCGGT
GTCATTGCGAACGTCTGCTCGGTGACTGGCTTCAATGCCATCTACCAGGTGCCGGTGTAT
TCCGCATCCAAGGCAGCTGCTCTCAGCTTCACCAATTCTCTTGCCAAACTGGCGCCCATT
ACCGGCGTGACTGCCTACTCCATCAACCCTGGCATCACAAAGACACCTCTGCTCCACAAA
TTCAACTCGTGGCTGGATGTGGAGCCTCGTGTAGGCGAGTTGCTGCTGGAGCATCCCACG
CAGACAAGTTTGGAGTGCGCCCAGAACTTTGTCAAGGCTATTGAAGCCAACCAGAATGGC
GCCATCTGGAAAGTGGACTTGGGTACCCTGGAAGCCATTGAATGGACCAAGCACTGGGAC
TCGCATATTTAA
>D.montana
AACCTGGTGATCCTTGACCGAATCGACAACCCGACTGCCATTGCCGAGCTGAAGGCAATC
AATCCCAAGGTGACAGTTACATTCTATCCCTATGATGTAACTGTGCCGGTGGCAGAAACC
ATAAAGCTGCTAAAGACGATCTTTGCCCAGCTGAAGACAGTGGATCTGCTCATCAATGGC
GCTGGAATTTTGGACGATCACCAGATTGAGCGTACCATTGCGGTGAATTTCACGGGTACG
GTCAATACCACGACTGCCATTATGGAGTTCTGGGATAAGCGCAAGGGCGGCCCAGGCGGA
GTCGTTGCAAACATCTGCTCGGTGACTGGCTTTAATGCCATCTACCAGGTGCCTGTTTAC
TCCGCCTCAAAGGCGGCTGCTCTTAGCTTCACTAATTCACTGGCGAGACTGGCGCCTATT
ACCGGTGTAACGGCCTATTCCATCAATCCGGGCATCACAAGGACACCCCTGGTTCACAAA
TTCAACTCTTGGCTGGATGTCGAGCCACGCGTGGGCGAGCTACTTCTTGAGCATCCCACT
CAGACGACTCTGGAGTGCGCCCAGAACTTTGTTAAGGCCATTGAGGCCAACAAAAATGGG
GCCATCTGGCAACTGGATTTGGGTCAACTGATTGCCGTCGAATGGACCAAGCACTGGGAC
TCGCACATCTAA
>D.nebulosa
AACTTGGTAATCCTGGATCGTACTGACAATCCTGCTGCCATTGCTGAACTGAAGGCAATT
AATCCCAAAGTGACAGTTACCTTCTATCCCTATGATGTTACCACACCCATTACGGAGACC
ACCAAATTGCTAAAGACCATTTTCGCTCAACTAAAGACCGTCGATGTGCTGATCAATGGT
GCTGGCATTTTGGATGATCATCAGATTGAGCGCACCATTGCCGTTAACTTTACTGGTTTG
GTTAATACCACCACGGCCATTTTGGACTTCTGGGACAAGCGTAAGGGTGGTCCAGGTGGT
GTTATTTGCAACATTGGTTCGGTGACTGGCTTCAATGCCATTTACCAAGTGCCCGTCTAT
TCGGCATCGAAGGCAGCTGTTGTTAGCTTCACTCAATCGATTGCCAAATTGGCTCATATT
ACGGGTGTGACTGCATTTACCGTGAATCCTGGTATTACCAAGACCACTTTGGTCCACAAA
TTCAACTCCTGGCTGGATGTGGAGACCCGTGTCGCTGAGAAATTGCTCGAACATCCAACA
CAAACTACTTTGGCCTGTGCCCAGAACTTTGTTAAGGCCATTGAATTGAATAAGAATGGT
GCCATCTGGAAACTTGATTTGGGCACTTTGGAGGATATCGAATGGACCAAACACTGGGAT
TCGGGCATTTAA
>D.nigromelanica
----------------ATCGCATTGAAAACCCGACTGCTATTGCCGAGCTGAAGGCGCTC
AATCCTAAGGTGACCGTTACATTCTATCCCTATGATGTAACTGTGTCGGTGGCAGAAACT
ACAAAGCTCCTGAAGACCATTTTCGCCAAGCTCACCACGGTGGATTTGCTCATCAATGGC
GCTGGAATTCTGGACGATTATCAGATTGAGCGTACTATTGCGGTCAATTTCACGGGTACG
GTGAACACGACAACTGCCATTATGGAGTTCTGGGATAAGCGCAAGGGCGGCCCAGGCGGT
GTTATCGCCAACATCTGCTCGGTGACTGGCTTCAATTCCATCTACCAGGTGCCAGTTTAC
TCTGCCTCAAAAGCGGCTGCTCTTAGTTTCACCAATTCATTGGCGAAACTGGCGCCCATC
ACTGGCGTAACCGCCTATTCCATCAATCCCGGCATTACGAAGACGGTGCTCGTCCACAAA
TTCAACTCGTGGCTGGATGTCGAGCCTCGCGTGGCCGAGAAACTTCTCGAGCATCCCACT
CAGACGACCCAGCAGTGCGCCCAGAACTTCGTCAAGGCCATTGAGGCTAACCAGAATGGT
GCCATCTGGAAGCTGGATTTGGGCCGTCTGGACCCCATTGAA------------------
------------
>D.novamexicana
AACCTGGTGATCCTTGACCGTATCGAGAACCCGACAGCTATTGCCGAGCTGAAGGCACTC
AACCCAATGGTGACAGTTACATTCTATCCCTATGATGTAACTGTGCCGGTGGCAGAAACC
ACAAAGCTACTGAAGACGATCTTTGCCAAGCTGAAGACTGTGGATCTGCTTATCAATGGC
GCTGGCATTTTGGACGATCACCAGATTGAGCGTACTATTGCGGTGAACTTTACGGGCACG
GTGAATACCACAACTGCCATTATGGAATTCTGGGATAAGCGCAAGGGCGGCCCAGGCGGA
GTTATTGCAAACATTTGCTCGGTGACTGGCTTTAATGCCATCTACCAGGTGCCTGTTTAC
TCCGCCTCAAAGGCAGCTGCTCTCAGCTTCACCAACTCACTGGCGAGACTGGCGCCTATT
ACTGGTGTAACGGCCTATTCCATCAATCCGGGCATTACTAGGACACCCCTGGTGCACAAA
TTCAATTCGTGGCTGGATGTCGAGCCACGCGTGGGCGAGCTACTTCTTGAGCATCCCACT
CAAACGACTCTGGAGTGCGCCCAGAACTTTGTTAAGGCCATTGAGGCCAACCAAAATGGA
GCCATCTGGC--------------------------------------------------
------------
>D.obscura
AACCTGGTCATCCTGGATCGCATTGACAATCCGGCTGCCATTGCCGAGCTGAAGGCAATC
AATCCCAAGGTGACCGTCACCTTCTATCCCTACGATGTGACCGTGCCCATCAGTGAGACG
ACCAAACTGCTGAAGACCATCTTTGCCCAGCTGAAGACCGTCGATATCCTGATCAACGGT
GCCGGCATYCTYGATGATTATCAGATTGAGCGCACCATTGCCGTTAACTACACGGGTCTG
GTCAACACCACCACAGCCATTCTGGACTTCTGGGACAAGCGCAAGGGCGGCCCAGGCGGC
ATCATTTGCAACATTGGCTCCGTCACCGGTTTCAATGCCATCTACCAGGTGCCCGTTTAC
TCTGGCAGCAAGGCCGCCGTCGTGAACTTCACCAGCTCCCTGGCGAAACTTGCACCCATC
ACTGGTGTGACCGCTTACACTGTCAATCCTGGCATTACCAAGACCACGCTGGTCCACAAA
TTCAACTCGTGGCTGGATGTGGAGCCCAATGTAGCCGAGAAGCTGCTGGAGCATCCCACC
CAGACATCTCAGCAGTGTGCCGAGAACTTTGTGAAGGCCATTGAGCTGAACAAGAATGGT
GCCATCTGGAAGCTGGATTTGGGCACACTGGCG---ATCACA------------------
------------
>D.ohnishii
------------------------------------------------------------
------------------------------------------------------------
------------------------------------------------------------
------------------------------------------------------------
------------------------------------------------------------
------------------------------------------------------------
------------------------------------------------------------
------------------------------------------------------------
------------------------------------------------------------
------------------------------------------------------------
------------------------------------------------------------
------------
>D.orena
AACCTGGTGATCCTCGACCGCATTGAGAACCCGGCTGCCATTGCCGAGCTGAAGGCAATC
AATCCAAAGGTGACCGTCACCTTCTATCCCTATGATGTGACCGTGCCCATTGCCGAGACC
ACCAAGCTGCTGAAGACCATCTTCGCCAAGCTGACGACCGTCGATGTCCTGATCAACGGA
GCTGGCATCCTGGACGATTACCAGATCGAGCGCACCATTGCCGTCAACTACACTGGCCTG
GTCAACACCACGACGGCCATTCTGGATTTCTGGGACAAGCGCAAGGGTGGTCCCGGTGGC
ATTATCTGCAACATTGGCTCCGTAACTGGATTCAATGCCATCTACCAGGTGCCCGTCTAC
TCTGGCACCAAGGCTGCCGTGGTCAACTTCACCAGCTCTCTGGCGAAACTGGCGCCCATC
ACCGGCGTGACCGCTTACACCGTGAATCCCGGCATCACCCGCACCACCCTGGTGCACAAG
TTCAACTCCTGGCTGGATGTTGAGCCCCAGGTGGCCGAGAAGCTCCTGGCCCATCCCATC
CAGAGCTCGTTGGCCTGCGCCGAGAACTTTGTCAAGGCCATTGAGCTGAACGAGAACGGT
GCCATCTGGAAACTGGACTTGGGCACCCTGGAGGCCATCAAGTGGAGCAAGCACTGGGAC
TCCGGCATCTAA
>D.paramelanica
AACCTGGTGATTCTTGATCGCGTTGAAAACCCGGCTGCTATTGCCGAGTTGAAGGCGATC
AATCCTAAGACGACCGTTACATTCTATCCCTATGATGTAACTGTGCCTGTGGCAGAAACC
ACAAAGCTCCTCAAGACCATTTTTGCCAAGCTCAACACGGTGGATTTGCTCATCAATGGC
GCCGGTATTCTGGACGATTATCAGATTGAGCGCACTATTGCGGTCAACTTCACGGGTACA
GTGAACACTACCACAGCCATTATGGAGTTCTGGGATAAGCGCAAGGGCGGCCCAGGCGGT
GTTATCGCCAACATCAGCTCGGTGACTGGCTTCAACGCCATCTACCAGGTGCCAGTGTAC
TCTGCCTCGAAAGCGGCTGCGCTGAGTTTCACCAACTCGTTGGCGAAACTGGCACCCATC
ACTGGCGTAACCGCCTATTCGATCAACCCCGGCATTACCAAGACGGTGCTCGTCCACAAA
TTCAACTCGTGGCTGGATGTTGAGCCTCGCGTGGCCGAGAAACTTCTTGAGCATCCTACC
CAGACGACCCAGCAGTGCGCCGAGGACTTCGTCAAGGCTATTGAGGCTAACAAGAATGGT
GCCATCTGGAAGCTGGATTTGGGCCGTCTGGACCCCATTGAATGGACTCAG---------
------------
>D.persimilis
AACCTGGTCATCCTGGATCGCATTGACAATCCGGCTGCCATTGCCGAACTGAAGGCAATC
AATCCCAAGGTGACCATCACCTTCTATCCCTACGATGTGACTGTGCCCGTCGCTGAGACC
ACCAAGCTCCTGAAGACCATCTTTGCCCAGGTGAAGACAATCGATGTCCTGATCAACGGT
GCTGGCATCCTGGACGATCATCAGATCGAGCGCACCATTGCCGTTAACTACACGGGCCTG
GTCAACACCACCACAGCCATTCTGGACTTCTGGGACAAGCGCAAGGGCGGCCCAGGCGGC
ATCATTTGCAACATTGGCTCCGTCACCGGTTTCAATGCCATCTACCAGGTGCCCGTTTAC
TCCGGCTCCAAGGCGGCGGTGGTTAACTTTACCTCCTCCCTGGCGAAACTGGCTCCCATT
ACTGGTGTCACTGCTTACACTGTCAATCCTGGCATCACCAGGACCACTCTGGTCCACAAA
TTCAACTCGTGGCTGGATGTGGAGCCCCGTGTGGCGGAGAAGCTGCTCGAGCATCCCACC
CAGACCTCTCAGCAGTGCGCCGAGAACTTTGTGAAGGCCATCGAGCTGAACAAGAACGGT
GCCATCTGGAAGTTGGATTTGGGCACCTTGGAGCCCATCACATGGACCCAGCACTGGGAC
TCGGGCATCTAA
>D.phalerata
------------------------------------------------------------
------------------------------------------------------------
------------------------------------------------------------
------------------------------------------------------------
-----------------------------------------CAAGGGTGGACCAGGTGGT
GTCATATGCAACATTTGCTCTGTGACTGGCTTCAATTCGATCCACCAGGTGCCTGTTTAC
TCCGCCTCAAAGGCAGCGGTTGTCAGCTTCACCAGCTCCCTGGCAAAACTGACACCTATT
ACTGGGGTCACAGCGTACTCCATTAACCCGGGTATTACAAAGACTCCGCTGACYCACACA
TTCAACTCCTGGCTGGATGTGGAACCACGTGTGGCTGAGCTGCTCAACGAGCATCCCACA
CAGACAACCACTGAATGTGCCCAGAACTTTGTCAAGGCCATTGAGTTGAATCGGAATGGT
GCCATCTGGATGCTGGACTTGGGACGATTGGACCCCATCACCTGGACCAAG---------
------------
>D.pseudoobscura
AACCTGGTCATCCTGGATCGCATTGACAATCCGGCTGCCATTGCCGAACTGAAGGCAATC
AATCCCAAGGTGACCATCACCTTCTATCCCTACGATGTGACTGTGCCCGTCGCTGAGACC
ACCAAGCTCCTGAAGACCATCTTTGCCCAGGTGAAGACAATCGATGTCCTGATCAACGGT
GCTGGCATCCTGGACGATCATCAGATCGAGCGCACCATTGCCGTTAACTACACGGGCCTG
GTCAACACCACCACAGCCATTCTGGACTTCTGGGACAAGCGCAAGGGCGGCCCAGGCGGC
ATCATTTGCAACATTGGCTCCGTCACCGGTTTCAATGCCATCTACCAGGTGCCCGTTTAC
TCCGGCTCCAAGGCGGCGGTGGTTAACTTTACCTCCTCCCTGGCGAAACTGGCTCCCATT
ACTGGTGTCACTGCTTACACTGTCAATCCTGGCATCACTAAGACCACTCTGGTCCACAAA
TTCAACTCGTGGCTGGATGTGGAGCCCCGTGTGGCGGAGAAGCTGCTCGAGCATCCCACC
CAGACCTCTCAGCAGTGCGCCGAGAACTTTGTGAAGGCCATTGAGCTGAACAAGAACGGT
GCCATCTGGAAGTTGGATCTGGGCACCTTGGAGCCCATCACATGGACCCAGCACTGGGAT
TCGGGCATCTAA
>D.pseudotakahashii
------------------------------------------------------------
------------------------------------------------------------
------------------------------------------------------------
------------------------------------------------------------
------------------------------------------------------------
------------------------------------------------------------
------------------------------------------------------------
------------------------------------------------------------
------------------------------------------------------------
------------------------------------------------------------
------------------------------------------------------------
------------
>D.saltans
AACTTGGTGATCCTGGATCGCATTGACAATCCTGCTGCCATTGCTGAACTGAAGGCAATC
AATCCCAAAGTGACGGTTAGCTTCTATCCCTATGATGTGACCACACCCTTGTCCGAGACC
ACCAAATTGCTGAAGACCATTTTTGCTCAGCTCAAGACTGTCGATGTTCTGATCAATGGA
GCTGGCATTCTCGATGATCATCAGATTGAGCGTACCATTGCAGTGAATTTCACTGGTTTG
GTTAACACCACCACCGCCATTTTGGACTTCTGGGATAAGCGTAAGGGTGGTCCAGGTGGT
GTCATCTGTAACATTGGTTCAGTGACTGGTTTCAATGCCATTTACCAAGTGCCTGTCTAC
TCTGCATCCAAGGCAGCTGTTGTTAGCTTCACTCAATCCATTGCCAAATTGGCTCACATC
ACCGGTGTGACTGCATTCACTGTCAATCCTGGTATTACCAAGACCACTTTGGTTCACAAA
TTCAACTCCTGGTTGGATGTGGAGCCACGTGTGGCTGAGAAATTGGATGAGCATCCCACA
CAAACCACTCTGGCCTGTGCCCAGAACTTTGTTAAGGCCATTGAATTGAATAAGAATGGT
GCCATCTGGAAATTGGATTTGGGCACTTTGGAAGCCATCGAATGGACCAAG---------
------------
>D.santomea
AACCTGGTGATCCTCGACCGCATTGAGAACCCGGCTGCCATCGCCGAGCTGAAGACAATC
AATCCAAAGGTGACCGTCACCTTCTACCCCTACGATGTGACCGTGCCCATTGCCGAGACC
ACCAAGCTGCTGAAGACCATCTTCGCCCAGCTGAAGACCATCGATGTCCTGATCAACGGA
GCTGGCATCCTGGACGATCACCAGATCGAGCGCACCATCGCCGTCAACTACACTGGCCTG
GTGAACACCACGACGGCCATCCTGGACTTCTGGGACAAGCGCAAGGGTGGACCCGGTGGT
ATCATCTGCAACATTGGATCCGTGACTGGATTCAACGCCATCTACCAGGTGCCCGTTTAC
TCCGGCACCAAGGCTGCCGTGGTCAACTTCACCAGCTCCCTGGCGAAACTGGCCCCCATC
ACCGGCGTGACCGCTTACACCGTGAACCCCGGCATCACCCGCACCACCCTGGTGCACAAG
TTCAACTCCTGGCTGGATGTTGAGCCCCAGGTGGCCGAGAAGCTCCTGGCTCACCCCACC
CAGCCCTCGTTGGCCTGCGCCGAGAACTTTGTGAAGGCCATCGAGCTGAACCAGAACGGT
GCCATCTGGAAACTGGACTTGGGCACCCTGGAGGCCATCCAGTGGTCCAAGCACTGGGAC
TCCGGCATCTAA
>D.sechellia
AACCTGGTGATCCTCGACCGCATTGAGAACCCTGCTGCCATTGCCGAGCTGAAGGCAATC
AATCCAAAGGTGACCGTCACCTTCTACCCCTATGATGTGACCGTGCCCATTGCCGAGACC
ACCAAGCTGCTGAAGACCATCTTCGCCAAGCTGAAGACCGTCGATGTCCTGATCAACGGA
GCTGGCATCCTGGACGATCACCAGATCGAGCGCACCATTGCCGTCAACTACACTGGCCTG
GTCAACACCACGACGGCCATTCTGGACTTCTGGGACAAGCGCAAGGGTGGTCCCGGTGGT
ATCATCTGCAACATTGGATCCGTCACTGGATTCAATGCCATCTACCAGGTGCCCGTCTAC
TCCGGCACCAAGGCCGCCGTGGTCAACTTCACCAGCTCCCTGGCGAAACTGGCCCCCATT
ACCGGCGTGACCGCTTACACCGTGAACCCCGGCATCACCCGCACCACCCTGGTGCACAAG
TTCAACTCCTGGCTGGATGTTGAGCCCCAGGTTGCCGAGAAGCTCCTGGCTCATCCCACC
CAGCCCTCATTGGCCTGCGCCGAGAACTTCGTCAAGGCCATCGAGCTGAACCAGAACGGA
GCCATCTGGAAACTGGACTTGGGCACCCTGGAGGCCATCCAGTGGACCAAGCACTGGGAC
TCCGGCATCTAA
>D.simulans
AACCTGGTGATCCTCGACCGCATTGAGAACCCTGCTGCCATTGCCGAGCTGAAGGCAATC
AATCCAAAGGTGACCGTCACCTTCTACCCCTATGATGTGACCGTGCCCATTGCCGAGACC
ACCAAGCTGCTGAAGACCATCTTCGCCAAGCTGAAGACCGTCGATGTCCTGATCAACGGA
GCTGGTATCCTGGACGATCACCAGATCGAGCGCACCATTGCCGTCAACTACACTGGCCTG
GTCAACACCACGACGGCCATTCTGGACTTCTGGGACAAGCGCAAGGGTGGTCCCGGTGGT
ATCATCTGCAACATTGGATCCGTCACTGGTTTCAATGCCATCTACCAGGTGCCCGTCTAC
TCCGGCACCAAGGCTGCCGTGGTCAACTTCACCAGCTCCCTGGCGAAACTGGCCCCCATT
ACCGGCGTGACCGCTTACACCGTGAACCCCGGCATCACCCGCACCACCCTGGTGCACAAG
TTCAACTCCTGGCTGGATGTTGAGCCCCAGGTTGCCGAGAAGCTCCTGGCTCATCCCACT
CAGCCCTCATTGGCCTGCGCCGAGAACTTCGTCAAGGCCATCGAGCTGAACCAGAACGGA
GCCATCTGGAAACTGGACTTGGGCACCCTGGAGGCCATCCAGTGGACCAAGCACTGGGAC
TCCGGCATCTAA
>D.subobscura
AATCTGGTCATCCTGGATCGCATTGACAATGCAGCGGCCATTGCCGAACTGAAGGCAATC
AATCCCAAGGTGACCGTCACCTTCTACCCTTATGATGTGACTGTACCTGTCGCAGAGACC
ACCAAACTCCTGAAGACCATCTTTGCCCAGATCAAGACCATCGATGTCCTGATAAACGGT
GCTGGCATCCTCGACGATCATCAGATTGAGCGTACTATTGCCGTTAACTACTCTGGCCTG
GTCAACACCACCACAGCCATTCTGGACTTTTGGGACAAGCGCAAGGGCGGCCCAGGTGGC
ATCATTTGCAACATTGGCTCCGTTACCGGTTTTAATGCCATCTACCAGGTGCCCGTTTAC
TCTGGCAGCAAGGCGGCGGTGGTTAACTTCACCAGCTCCCTGGCGAAACTTGCACCCATC
ACTGGAGTCACCGCATACACTGTGAATCCGGGCATCACCAAGACCACTCTGGTGCACAAA
TTCAACTCGTGGCTGGATGTGGAGCCCAGAGTGGCGGAGAAGCTGCTGGAGCATCCCACC
CAGACCTCTCAGCAGTGTGCCGAGAACTTTGTCAAGGCCATTGAGCTGAACAAGAATGGT
GCCATCTGGAAATTGGACTTGGGAACTCTGGAGTCCATCACATGGACCAAGCACTGGGAT
TCGGGCATCTAA
>D.takahashii
-----------------------------------------------GCTGAAGGCAATC
AATCCCAAGGTGACCGTCACCTTCTATCCCTACGATGTCACCGTTCCCATCGCCGAGACC
ACCAAGCTGCTGAAGACCATCTTCGCCAAGCTGAAGACCATCGACATCCTGATCAACGGA
GCTGGAATCCTGGATGATCACCGGATCGAGCGCACCATTGCCGTGAACTACACGGGATTG
GTCAACACCACCACCGCCATTTTGGACTTCTGGGACAAGCGCAAGGGTGGACCAGGTGGT
ATCATCTGTAACATCGGATCCGTGACGGGTTTCAATG-----------------------
------------------------------------------------------------
------------------------------------------------------------
------------------------------------------------------------
------------------------------------------------------------
------------------------------------------------------------
------------
>D.teisseri
AACCTGGTCATCCTCGACCGCATTGAGAACCCGGCTGCCATCGCCGAGCTGAAGGCAATC
AATCCAAAGGTGACCGTCACCTTCTACCCCTACGATGTGACCGTGCCCATTGCCGAGACC
ACCAAGCTGCTGAAGACCATCTTCGCCCAGCTGAAGACCATCGATGTCCTGATCAACGGA
GCTGGTATCCTGGACGATCACCAGATCGAGCGCACCATCGCCGTCAACTACACCGGCCTG
GTGAACACCACGACCGCCATCCTGGACTTCTGGGACAAGCGCAAGGGTGGACCCGGTGGC
ATCATCTGCAACATTGGATCCGTGACTGGATTCAACGCCATCTACCAGGTGCCCGTTTAC
TCCGGCACCAAGGCTGCCGTGGTCAACTTCACCAGCTCCCTGGCGAAACTGGCCCCCATC
ACCGGCGTGACCGCCTACACCGTGAACCCCGGCATCACCCGCACCACCCTGGTGCACAAG
TTCAACTCCTGGCTGGATGTTGAGCCCCAGGTGGCCGAGAAGCTCCTGGCTCACCCCACC
CAGCCCTCGTTGGCCTGCGCCGAGAACTTTGTGAAGGCCATCGAGCTGAACCAGAACGGC
GCCATCTGGAAACTGGACTTGGGCACCCTGGAGGCCATCCAGTGGTCCAAGCACTGGGAC
TCGGGCATCTAA
>D.tenebrosa
AACCTGGTGATCCTTGACAGAGTTGAGAATCCCGCGGCAATTGCCGAGCTAAAGGCACTT
AATGTCAAGACGACCGTTACTTTCTATCCCTATGATGTGACAGTTTCTGTGAATGAATCC
GTTCAGCTGTTGAAGACAATCTTCGCCAAACTTAAGACTGTTGATCTGTTGATCAATGGA
GCTGGCATTCTCGATGATCATCAGATTGAACGCACGATTGCGATCAACTTTACGGGCCTG
GTTAACACCACCACGGCCATTATGGAGTTCTGGGATAAGCGCAAGGGTGGACCAGGTGGT
ATCATTTGCAACATCTGCTCTGTGACTGGCTTTAATGCCATCTACCAAGTGCCCGTTTAC
TCTGCCTCAAAGGCAGCTGTTGTCAGCTTCACCAGTTCCCTGGCGAAATTGGCACACATA
ACCGGCGTCACTGCGTACTCCATCAACCCGGGTATTACCAAAACCCCGCTGGTCCACAGA
TTCAACTCCTGGCTGGATGTGGAGCCCCGTGTGGCTGAGCTGCTGAATGAG---------
------------------------------------------------------------
------------------------------------------------------------
------------
>D.tristis
------------------------------------------------------------
------------------------------------------------------------
------------------------------------------------------------
------------------------------------------------------------
------------------------------------------------------------
------------------------------------------------------------
------------------------------------------------------------
------------------------------------------------------------
------------------------------------------------------------
------------------------------------------------------------
------------------------------------------------------------
------------
>D.virilis
AACCTGGTGATCCTTGACCGTATCGAGAACCCGACCGCTATTGCCGAGCTGAAGGCAATC
AACCCAAAGGTGACAGTCACATTTTATCCCTATGATGTAACTGTGCCGGTGGCAGAAACC
ACAAAGCTACTGAAGACGATCTTTGCCAAGCTGAAGACTGTGGATCTGCTTATCAATGGC
GCTGGCATTTTGGACGATCACCAGATTGAGCGTACTATTGCGGTAAACTTTACGGGCACG
GTGAATACCACAACTGCCATTATGGAATTCTGGGATAAGCGCAAGGGCGGCCCGGGCGGA
GTTATTGCAAACATTTGCTCGGTGTCTGGCTTTAATGCCATCTACCAGGTGCCTGTTTAC
TCCGCCTCAGAGGCAGCTGCTCTAAGCTTTACCAACTCACTGGCCAGACTGGCGCCTATT
ACTGGTGTAACGGCCTATTCCATCAATCCGGGCATCACTAGGACACCCCTGGTGCACAAA
TTCAATTCGTGGCTGGATGTCGAGCCACGCGTGGGCGAGCTACTTCTTGAGCATCCCACT
CAAACGACTCTGGAGTGCGCCCAGAACTTTGTTAAGGCCATTGAGGCCAACCAAAATGGA
GCCATCTGGCAACTGGATTTGGGTCGCCTGATCTCCGTTGAATGGACCAAGCACTGGGAC
TCACATATCTAA
>D.willistoni
AACTTGGTGATCCTGGATCGTATTGACAATCCTGCTGCCATTGCTGAACTGAAGGCAATC
AATCCCAAAGTGACAGTTACCTTCTATCCCTATGATGTTACCACACCCTTGACAGAGACT
ACCAAATTGTTGAAGGCCATTTTCGCCCAATTGAAGACTGTCGATGTCCTGATCAATGGA
GCTGGCATTTTGGATGATCATCAGATCGAGCGTACCATTGCTGTGAACTTCACTGGTTTG
GTTAATACCACCACAGCCATTTTGGACTTCTGGGATAAGCGTAAGGGTGGACCAGGTGGT
GTCATCTGCAACATTGGCTCTGTGACCGGTTTCAATGCCATCTACCAGGTCCCTGTCTAT
TCCGCATCCAAAGCAGCTGTTGTTAGCTTCACTCAATCCATTGCCAAATTGGCCAATGTT
ACGGGTGTGACTGCATTTACCGTGAATCCTGGTATTACCAAGACTACATTGGTCCACAAA
TTCAACTCCTGGTTGGATGTGGAGACCCGTGTGGCTGAGAAATTGCTTGAGCATCCCACC
CAAACAACTTTGGCCTGTGCCCAGAACTTTGTTAAGGCCATTGAATTGAACAAGAACGGT
GCCATCTGGAAATTGGATTTGGGCACATTGGAACCCATCGAATGGACCAAGCACTGGGAT
TCTGGCATTTAA
>D.yakuba
AACCTGGTGATCCTCGACCGCATTGAGAACCCGGCTGCCATCGCCGAGCTGAAGGCAATC
AATCCAAAGGTGACCGTCACCTTCTACCCCTATGATGTGACCGTGCCCATTGCCGAGACC
ACCAAGCTGCTGAAGACCATCTTCGCCCAGCTGAAGACCATCGATGTCCTGATCAACGGA
GCTGGCATCCTGGACGATCACCAGATCGAGCGCACCATCGCCGTCAACTACACCGGCCTG
GTGAACACCACGACTGCCATCCTGGACTTCTGGGACAAGCGCAAGGGTGGACCCGGTGGT
ATCATCTGCAACATTGGATCCGTGACTGGATTCAACGCCATCTACCAGGTGCCCGTTTAC
TCCGGCACCAAGGCTGCCGTGGTCAACTTCACCAGCTCCCTGGCGAAACTGGCCCCCATT
ACCGGCGTGACCGCTTACACCGTGAACCCCGGCATCACCCGCACCACCCTGGTGCACAAG
TTCAACTCCTGGCTGGATGTTGAGCCCCAGGTGGCCGAGAAGCTCCTGGCTCAACCCAAC
CAGCCCTCGTTGGCCTGCGCCCAGAACTTTGTGAAGGCCATCGAGCTGAACCAGAACCGT
GCTATCTGGAAACTGGACTTGGGCACCCTGGAGGCCATCCAGTGGTCCAAGCACTGGGAC
TCCGGCATCTAA
>H.duncani
--------GATCCTGGATAGAATCGAGAACCCGGCTGCCATTGCTGAACTGAAGACAATC
AATCCCAAGGTGACAGTCACCTTCTATCCGTATGATGTGACCACACCCTTGGTTGAGACC
ACCAAGCTGCTGAAAAGCATCTTTGCAAAGCTGAAGACTGTCGATGTTCTGATCAATGGA
GCTGGCATCCTTGATGATCATCAAATTGAGCGCACCATTGCGGTGAACTTCACCGGTCTG
GTCAATACGACCACCGCCATTATGGATTTCTGGGATAAGCGCAAGGGTGGACCCGGTGGC
GTGATTGCCAACATTGGCTCGGTGACTGGTTTCAATGCCATCTATCAGGTGCCCGTGTAC
TCCGCTTCCAAGGCTGCTGTGGTCAGCTTCACCAACTCGCTGGCGAAACTGGCTCCCATC
ACTGGCGTTACGGCCTTCTCCATCAATCCTGGCATTACCAAGACCACCCTGGTGCACAAA
TTCAACTCCTGGTTGGATGTGGAGCCACGCGTAGCCGAGCTGCTCGACGAGCATCCCACC
CAGACGACATTGCAGTGCGCTCAGAACTTTGTCAAGGCCATTGAGGCCAAT---------
------------------------------------------------------------
------------
>S.lebanonensis
AATTTTGTCATCTTGGACAGAGTTGAGAACCCGACTGCTCTTGCTGAGCTGAAGGCAATA
AATCCCAAGGTGAACATCACCTTCCATACCTACGATGTGACCGTACCCGTTGCTGAGTCG
AAGAAGCTGCTGAAGAAGATTTTCGATCAGCTGAAAACCGTTGACATTCTGATCAATGGT
GCTGGTATTTTGGATGACCATCAGATTGAGCGCACCATTGCCATCAACTTCACTGGTCTG
GTCAACACCACCACCGCTATTTTGGACTTTTGGGACAAGCGTAAGGGCGGTCCTGGTGGC
ATCATTGCCAACATTTGCTCCGTTACTGGCTTCAATGCCATCCACCAGGTGCCTGTCTAC
TCGGCATCCAAGGCTGCTGTTGTCAGCTTCACAAATTCCCTGGCGAAACTGGCTCCCATC
ACTGGCGTTACTGCCTATTCGATCAACCCTGGCATCACCAGGACCCCCTTGGTGCACACT
TTCAACTCCTGGCTGGATGTAGAGCCACGTGTTGCCGAACTGCTGCTGTCCCATCCAACC
CAGACCTCCGAGCAATGCGGTCAGAACTTTGTCAAGGCCATTGAGGCCAACAAGAATGGC
GCCATATGGAAATTGGATCTGGGCACCCTTGAGGCCATTGAGTGGACCAAGCACTGGGAC
TCGCACATCTAA
>S.pallida
AACTTGGTGATCCTCGACCGCATTGAGAACCCGGCTGCCATTGCTGAGCTGCAGGCCATT
AATCCCAAGGTGACCGTATCCTTTTATCACTATGATGTTACCGTGCCTCTGGCTGAGAGC
GTCAAGCTGCTGAAGACAATCTTCGCTAAGCTCAAGACTGTTGATTTGCTCATCAATGGA
GCTGGCATTCTGGATGACCATCAGATTGAGCGCACCATTGCTGTGAACTTCACTGGTACA
GTGAACACCACCACTGCCATTATGGAGTTCTGGGATAAGCGCAAGGGTGGACCAGGTGGC
GTTATTGCCAACATTTGCTCAGTGACTGGCTTCAATTCGATTTACCAGGTGCCCGTTTAC
TCAGCCTCTAAGGCGGCTGCCCTGAGCTTCACCAGCTCCCTTGCAAAATTGGCACACATA
ACCGGCGTTACGGTCTATTCCATTAATCCTGGCATTACTGACACCACATTGGTGCACAAA
TTCAATTCCTGGCTGGATGTTGAGCCACAAGTGGCCGAGAAGCTCCTGGGTCATCCCACA
CAGACATCGCTGGCATGTGCCCAGAACTTTGTCAAGGCTATTGAGGCTAACAAGAATGGC
GCCATCTGGAAGCTGGATTTGGGCCGTCTGGATGAAATTGAATGGACCAAG---------
------------
>S.stonei
------------------------------------------------------------
------------------------------------------------------------
------------------------------------------------------------
------------------------------------------------------------
-----------------------------------------TAAGGGCGGTCCTGGTGGC
ATCATTGCCAACATTCGCTCCGTTACTGGCTTCAATGCCATCCACCAGGTGCCTGTCTAC
TCGGCATCCAAGGCTGCTGTTGTCAGCCTCACAAATTCCCTGGCGAAACTGGCTCCCATC
ACTGGCGTTACTGCCTATTCGATCAACCCTGGCATCACCAGGACCCCCTTGGTGCACACT
TTCAACTCCTGGCTGGATGTAGAGCCACGTGTTGCCGAACTGCTGCTGTCCCATCCAACT
CAGACCTCCGAGCAATGCGGTCAGAACTTTGTCAAGGCCATTGAGGCCAACAAGAATGGC
GCCATATGGAAATTGGATCTGGGCACCCTTGAGGCCATTGAGTGGACCAAG---------
------------
>Z.badyi
------------------------------------------------------------
------------------------------------------------------------
------------------------------------------------------------
------------------------------------------------------------
------------------------------------------------------------
------------------------------------------------------------
------------------------------------------------------------
------------------------------------------------------------
------------------------------------------------------------
------------------------------------------------------------
------------------------------------------------------------
------------
