# Supplementary material for: Host Phylogeny Determines Viral Persistence and Replication in Novel Hosts
Source: PLoS Pathog. 2011 Sep 22;7(9):e1002260. doi: 10.1371/journal.ppat.1002260 (PMC3178573; doi:10.1371/journal.ppat.1002260)
Supplement: Dataset S3 — Alignment of Amyrel sequences used in phylogenetic analysis in fasta formatted text file. (TXT) [file ppat.1002260.s003.txt]

>D.affinis
---ATGTTCAAGTTCACTTTCGCATTCGTGCTCTGCGCTCTGGCCGCCGGTTCGGCGCTG
GCGCAGCACAACCCCCATTGGTGGGGCAACCGGAATACCATCGTCCACCTCTTCGAGTGG
AAGTGGGAGGACATCGCCGAGGAGTGCGAGAACTTCCTGGGTCCCCGTGGCTTTGCCGGC
GTGCAGGTCAGTCCGGCCAATGAGAACATCGTGTCGCCAGGACGCCCCTGGTGGGAGCGC
TACCAGCCGATCTCCTACAAGCTGATCACGCGATCGGGCAACGAAGAACAGTTCGCAGAC
ATGGTGCGTCGCTGCAATGAAGTGGGCGTACGCATCTACGTCGATGTCCTGCTCAACCAC
ATGTCGGCGGACTTTGATGGCCAGGCTGTAGGCACGGCTGGCACTGAGGCCGATCCCGCC
GTTAAGTCGTTCCCGGGAGTGCCCTACTCTGCGGAGGACTTCCACCCGAGCTGCGAGATC
TACGACTGGAATGATCGCTTCCAGATCCAGCACTGCGAGCTGGTAGGCCTTAAGGATCTC
GACCAGAGCCGCGACTGGGTGAGGACCAAGCTGATTGAGTTCCTCGATCATCTGATCGAG
CTGGGAGTGGCTGGCTTCCGCGTGGATGCGGCCAAGCACATGGCATCTGAGGATCTTGAG
TTCATTTACGGCAGCCTGAGCGATCTGAAAACTGAGCACGGATTCCCCCACAACTCGCGT
CCCTTCATCTTCCAAGAGGTGATCGACCATGGTGGTCAGGAAGTCACCCGTGAGGAGTAC
AACAGCCTGGGTGCCGTCACCGAGTTCCGTTTCTCGCAGGAGATCGGAAACGCCTTCCGC
GGCAACAACGCCCTCAAGTGGCTCCAGAGCTGGGGCCCCGACTGGGGCTTCCTGTCGTCG
GGCCAGGCACTCACCTTTGTGGACAATCACGATAACCAGCGCGATGGCGGGGCAGTGCTG
ACCTACAAGTCCCCTCGCCAGTACAAGATGGCCACCGCCTTCCACCTGGCCTATCCCTAC
GGCATCAGTCGCGTGATGAGCTCCTTCGCCTTCGACGACCACGACTCGGCACCGCCCCAG
GACGATCAGGAGGAGCTGATCTCGCCCGAGTTCGATGCGGATGGCGCCTGTGTCAATGGC
---TGGATCTGCGAGCACCGCTGGAGGCAGATCTACAACATGGTGGGCTTCAAGAACGCC
GTGCGCGACACTCAGATCTCTAATTGGTGGGACAATGGCGACAGCCAGATCGCCTTCTGC
CGCGGCTCCAAGGGCTTCATTGCCTTCAACAACAACATGTACAGTCTCGCCGAGAGTCTG
CAGACCTGTCTGCCCGCCGGTGTATACTGTGACGTCATCTCGGGCGATCTAATCAACGGC
TCCTGCAGCGGCAAGTCCGTCTACGTCGGTGACGACGGCATGGGCTCCGTGCGCATCGAT
TCCGATGACTTTGACGGCGTTTTGGCCATCCATGTGGACGCGAAATTGTAA
>D.algonquin
------------------------------------------------------------
------------------------------------------------------------
------------------------------------------------------------
------------------------------------------------------------
------------------------------------------------------------
------------------------------------------------------------
------------------------------------------------------------
------------------------------------------------------------
------------------------------------------------------------
------------------------------------------------------------
------------------------------------------------------------
------------------------------------------------------------
------------------------------------------------------------
------------------------------------------------------------
------------------------------------------------------------
------------------------------------------------------------
------------------------------------------------------------
------------------------------------------------------------
------------------------------------------------------------
------------------------------------------------------------
------------------------------------------------------------
------------------------------------------------------------
------------------------------------------------------------
------------------------------------------------------------
---------------------------------------------------
>D.ambigua
---ATGTTCAAGTTCACTTTCGCATTGGCGCTGTGCGTGCTGGCCGCGGGCTCGGCGCTG
GCGCAGCACAACCCCCAGTGGTGGGGCAGCCGGAATACCATCGTCCACCTGTTCGAGTGG
AAGTGGACGGACATCGCCGAGGAGTGCGAGAACTTCCTGGGGCCGCGGGGCTTTGCCGGC
GTGCAAGTGAGTCCGGCCAACGAGAACATCGTGTCGCCGGGACGGCCCTGGTGGGAGCGC
TACCAGCCCATCTCCTACGAGCTGACCACGCGCTCGGGCAACGAACAGCAGTTCGGCGAC
ATGGTGCGCCGCTGCAACGCTGTGGGCGTCCGCATCTACGTCGATGTGCTGCTCAACCAC
ATGTCGGCGGACTTTGTCGGCCAGGCGGTGGGCACCGCCGGCACTCGGGCCGATCCCGCC
GCCAAGTCCTTCCCGGGCGTGCCCTACACCGCCGCGGACTTCCATCCGAGCTGCGAGATC
TACGACTGGAACGATCGCTTCCAGATCCAGCAGTGCGAGCTCGTGGGCCTCAAGGATCTC
GACCAGAGCCGCGACTGGGTGAGGACCAAGCTGATTGCGTTCCTCGATCACCTCATCCGG
CTGGGAGTGGCCGGCTTCCGCGTGGATGCGGCCAAGCACGTGGCCTCCGAGGATCTGGAG
TTCATTTATGGCAGCCTGAGCGATCTGAATACTGAGCACGGATTCCCCCACAACGCGCGG
CCCTTCATCTACCAAGAGGTGATCGACCATGGCGGCCAGGCGGTGACCCGCGAGGAGTAC
AGCAGCCTGGGCGCCGTGACCGAGTTCCGGTTCTCGCAGGAGATCGGCAACGCCTTCCGC
GGCAACAACGCCCTCAAGTGGCTGCAGAGCTGGGGCACCGACTGGGGCTTCCTGTCGTCG
GGCCAGGCACTCACCTTCGTGGACAACCACGACAACCAGCGCGACGGCGGCGCAGTGCTG
ACCTACAAGTCGCCCCGCCAGTACAAGATGGCCACCGCCTTCCACCTGGCCTACCCGTAC
GGCATCAGTCGCGTGATGAGCTCCTTCGCCTTCGACGACCACGACTCGGCGCCGCCCCAG
GACGCGCAGGAGCAGCTGATCTCGCCGGAGCTCGATGCGGACGGCGGCTGTGTGAACGGC
---TGGATCTGCGAGCACCGCTGGCGGCAGATCTACAAC---------------------
------------------------------------------------------------
------------------------------------------------------------
------------------------------------------------------------
------------------------------------------------------------
---------------------------------------------------
>D.americana
------------------------------------------------------------
------------------------------------------------------------
------------------------------------------------------------
------------------------------------------------------------
------------------------------------------------------------
------------------------------------------------------------
------------------------------------------------------------
------------------------------------------------------------
------------------------------------------------------------
------------------------------------------------------------
------------------------------------------------------------
TATATTTACAGCAACATGCGTAACCTGAATACCGACCACGGCTTTCCCAACAACGCTCGC
CCCTTCATCTACCAGGAAGTCATCGACCACGGTCATGAGACAGTCTCACGCGATGAGTAC
ACACCCCTTGGTGCCGTCACCGAGTTCCGTTTCTCGGAGGAAATTGGCAAGGCTTTCCGT
GGCAACAATGCGCTGAAATGGCTCCAAAGCTGGGGCACCGATTGGGGCTTCTTGCCCTCG
GACCAGGCACTGACCTTTGTGGACAATCATGACAATCAGCGTGACGGTGGGCAGGAGCTC
AATTACAAGTCACCCAAGCAGTACAAAATGGCCACCGCCTTCCATTTGGCCTACCCATAC
GGCATCAGTCAGGTGATGAGCTCTTTTGGCTTCGATAATCGCGATCAGGCGCCGCCACAG
GATGCCCAGGAGCGCATTATCTCGCCGGAATTCGATGCGGATGGCGCCTGCACCAACGGC
---TGGATCTGTGAGCATCGCTGGCGTCAGATCTACAATATGGTGGGCTTCAAGAACACC
GTGCGTGGCACCGTTTTGACCAACTGGTGGGACAATGGTGACAATCAGATTGCCTTCTGT
CGCGGCTCCAAGGGCTTTGTGGCCTTCAATAATAATCTGTACAATTTGTCCGAGCATTTG
CAAACCTGCCTGCCAGCTGGCGAATACTGTGACGTCATCTCCGGCAGTCTGGTGAATGGC
GCCTGTACAGGCAAATCGGTGACTGTGGATGACAATGGCTATGGCTACATTAGCATTGGC
GCCGAGGACTTTGACGGAGTCCTGGCCTTGCACACGGATGCGCGTTTGTAA
>D.ananassae
---ATGTTCAAGTTCGCCACAGCCGTGATTCTTTGCCTGGCGGCC---AGTTCGACGCTG
GCCCAGCACAACCCCCACTGGTGGGGAAATCGCAACACCATCGTCCACTTGTTCGAGTGG
AAGTGGTCCGACATCGCCGCGGAATGTGAGAACTTCCTGGGTCCCAAAGGCTTTGCCGGC
GTGCAAGTCAGTCCCGTGAATGAGAATATAATTTCCGCTGGTCGCCCCTGGTGGGAGAGG
TACCAACCCATTTCCTACAAGCTCATCACCCGATCTGGAAATGAGCAGGAATTCGCCGAT
ATGGTTCGTCGTTGCAACGATGTTGGAGTCAGGATTTACGTGGACGTTCTCCTCAACCAC
ATGTCTGGGGACTTTGATGGCATTGCCGTGGGCACTGCCGGATCTGAGGCAGAACCCTCC
AAGAAGAGCTATCCCGGTGTGCCGTACTCCGCCCAGGATTTCCATCCCTCCTGCGAGATC
ACCGACTGGAACGATCGCTTCCAGGTGCAGCAGTGCGAACTAGTTGGCCTTAAGGATCTG
GACCAGAGCAGCGAGTGGGTGAGGAGCAAGCTGATTGAGTTCCTCGATCATCTTATCGAG
CTGGGAGTAGCAGGATTCCGAGTGGATGCCGCCAAGCACATGGCCGCCGATGACTTGTCG
TATATTTACAGCACCATTAGTGATCTGAATACTGAGCATGGCTTCCCCCACAATGCCAGG
CCTTTCATCTTCCAGGAGGTGATCGATCATGGCCACGAGACCGTCTCTCGTGAGGAATAC
AACCAACTGGGCGCCGTCACCGAGTTCCGATTCTCCGAGGAGATTGGCAATGCCTTCCGT
GGAAACAATGCCCTGAAGTGGCTGCAGAGCTGGGGCACCGGCTGGGGCTTCCTGGCATCC
GGACAGGCCCTAACCTTTGTGGACAACCATGACAACCAGCGAGACATGGGCGCCGTGCTG
AACTACAAGTCCCCCAAGCAGTACAAGATGGCCACCGCCTTCCATCTGGCCTACCCCTAC
GGCATCAGCCGAGTGATGAGCTCCTTTGCCTTCGACGACCATGACACGGCCCCGCCACAG
GACGAGCAGGAGAGGATCATCTCGCCGGAGTTCGACGAGGAGGGAGCTTGCGTAAATGGC
---TGGATATGCGAGCACCGCTGGCGCCAGATCTACGCCATGGTGGGCTTCAAGAACGCC
GTCAGGGACACGGAGCTCTCGAACTGGTGGGACAACGGCGACAGCCAGATCTCCTTCTGC
CGCGGCAACAAGGGCTTCCTGGCCGTGAATAACAACCTGTACGACCTGTCCCAGGAGCTG
CAGACCTGCCTGCCAGCCGGTGTCTACTGCGATGTGATCTGCGGCAGCCTGGTCGATGGT
TCCTGTACCGGAAAGTCTGTCATCGTTGACGACAGCGGATTTGGCTACATCCACATCGGG
TCTGAAGACTTCGACGGTGTGCTAGCTCTGCACGTGGATGCCAGGGTTTAG
>D.bifasciata
---ATGTTCAAGTTCACTTTCGCATTGGCGCTCTGCGTTCTGGCCGCCGGTTCGGCGCTG
GCCCAGCACAATCCCCACTGGTGGGGCAACCGGAATACCATTGTCCACCTCTTCGAGTGG
AAGTGGGAGGATATCGCCGAGGAGTGCGAGAACTTCCTGGGCCCGCGTGGCTACGCCGGC
GTGCAGGTCAGTCCGGCCAACGAGAACATCGTGTCGCCGGGGCGCCCCTGGTGGGAGCGC
TACCAGCCCATGTCCTACAAGCTGATCACGCGCTCGGGCAACGAGGAGCAGTTCGCAGAC
ATGGTGCGTCGCTGCAACGCTGTGGGCGTCCGCATCTACGTCGATGTGCTGCTCAACCAC
ATGTCGGCGGACTTTGCCGGCCAGGCTGTGGGCACGGGCGGCACTCAAGCTGATCCCGCC
GTCAAGTCCTACCCGGGAGTGCCCTACTCTGCCGAGGACTTTCACCCGAGCTGCGAGATC
TACGACTGGAACAATCGCTTCCAGATCCAGCAGTGCGAGCTGGTGGGCCTCAAGGATCTC
GACCAGAGCCGCGACTGGGTGAGGAGCAAGCTGATTGAGTTCCTCGATCATCTGATCGAG
CTGGGAGTCGCCGGCTTCCGCGTGGATGCGGCCAAGCACATGGCCTCTGAGGATCTTGCG
TTCATTTATGACAGCCTGAGCAATCTGAAAACTGATCACGGATTCCCCCATAACGCGCGT
CCTTTCATCTTCCAAGAGGTGATCGACCATGGCGGCGAGGAGGTCACCCGCGAGGAGTAC
AACGGCCTGGGGGCCGTTACCGAGTTCCGTTTCTCTCAGGAGATCGGCAAGGCATTCCGC
GGCAACAACGCCCTCAAGTGGCTGCAGAGCTGGGGCACCGACTGGGGCTTCTTGGCGTCG
GCGCAGGCACTCACCTTCGTGGACAATCACGACAATCAGCGCGATGGCGGCGCAGTGCTG
ACCTACAAGTCCCCACGCCAGTACAAGATGGCCACCGCCTTCCATCTGGCCTTCCCCTAC
GGCATCAGTCGCGTTATGAGCTCCTTCGCCTTCGACGACCACGACTCCCCCCCGCCCCAG
AACGCCCAGGAGGAGCTCATTTCGCCCCAGTTCAATGCGGATGGCGGCTGCGCCGATGGC
GGCTGGATCTGCGAGCATCGCTGGAGGCAGATCTACAACATGGTTGGCTTCAAGAACGCC
GTGCGCGACGCTCCGGTCACCAATTGGTGGGACAATGGCGACAGCCAGATCGCCTTCTGC
CGCGGCTCCAAGGGCTTCATTGCCATCAACAACAACATCTACAATTTGGGGGAGTATCTG
CAGACCTGCCTGCCCGCCGGCGTCTACTGTGACGTCATCTCGGGCAATCTAATCAACGGC
TCCTGCGGCGGCAAGTCCGTCCATGTGGGTGACGATGGCAGGGGCTTTGTGAGCATCAAC
TCTGATGACTTTGATGGCGTCTTGGCCATTCATGTGGATGCGAAGATCTAA
>D.borealis
------------------------------------------------------------
------------------------------------------------------------
------------------------------------------------------------
------------------------------------------------------------
------------------------------------------------------------
------------------------------------------------------------
------------------------------------------------------------
------------------------------------------------------------
------------------------------------------------------------
------------------------------------------------------------
------------------------------------------------------------
------------------------------------------------------------
------------------------------------------------------------
------------------------------------------------------------
------------------------------------------------------------
------------------------------------------------------------
------------------------------------------------------------
------------------------------------------------------------
------------------------------------------------------------
------------------------------------------------------------
------------------------------------------------------------
------------------------------------------------------------
------------------------------------------------------------
------------------------------------------------------------
---------------------------------------------------
>D.buskii
------------------------------------------------------------
------------------------------------------------------------
------------------------------------------------------------
------------------------------------------------------------
------------------------------------------------------------
------------------------------------------------------------
------------------------------------------------------------
------------------------------------------------------------
------------------------------------------------------------
------------------------------------------------------------
------------------------------------------------------------
------------------------------------------------------------
------------------------------------------------------------
------------------------------------------------------------
------------------------------------------------------------
------------------------------------------------------------
------------------------------------------------------------
------------------------------------------------------------
------------------------------------------------------------
------------------------------------------------------------
------------------------------------------------------------
------------------------------------------------------------
------------------------------------------------------------
------------------------------------------------------------
---------------------------------------------------
>D.buzzatii
------------------------------------------------------------
------------------------------------------------------------
------------------------------------------------------------
------------------------------------------------------------
------------------------------------------------------------
------------------------------------------------------------
------------------------------------------------------------
------------------------------------------------------------
------------------------------------------------------------
------------------------------------------------------------
------------------------------------------------------------
------------------------------------------------------------
------------------------------------------------------------
------------------------------------------------------------
------------------------------------------------------------
------------------------------------------------------------
------------------------------------------------------------
------------------------------------------------------------
------------------------------------------------------------
------------------------------------------------------------
------------------------------------------------------------
------------------------------------------------------------
------------------------------------------------------------
------------------------------------------------------------
---------------------------------------------------
>D.erecta
---ATGTTCAAGTTGGCTTTCACCCTGACACTCTGCTTGGCCGGC---GGCCTTTCGCTG
GCCCAGCACAATCCGCATTGGTGGGGCAATCGCAACACCATCGTCCACTTGTTCGAGTGG
AAGTGGTTGGACATCGCCCAGGAGTGTGAGAGCTTTCTGGCACCCCGAGGATTCGCCGGT
GTTCAAGTGAGTCCCGTGAATGAGAACATCATATCGGCGGGTCGTCCTTGGTGGGAGCGA
TACCAGCCCATCTCCTACAAGCTGACCACGCGGTCTGGTAATGAGGAGGAGTTCGGAGAG
ATGGTCCGTCGTTGCAACGATGTGGGTGTTCGTATCTATGTGGATGTGCTGTTGAACCAC
ATGTCCGGAGATTTTGACGGAGTCGCTGTGGGCACTGCTGGAACGCAGGCGGAACCCAGA
AAGAAATCCTTCCCAGGAGTGCCGTACTCCGCCCAGGACTTTCATCCCACCTGCGAGATT
ACCGACTGGAACGATCGCTTCCAGGTGCAACAGTGCGAGCTTGTTGGCCTCAAGGATCTC
AACCAGAGCAGCGACTGGGTGAGGAGCAAGCTAATTGAATTCCTGGATCACCTCATCGAA
CTGGGTGTTGCCGGTTTCCGAGTGGATGCCGCCAAGCACATGGCATCGGAGGATCTGGAG
TACATCTACAGCAGCCTGAGCAACCTGAACATCGCCCACGGTTTTCCCCACAACTCCCGC
CCCTTCATCTTCCAGGAGGTAATTGATCACGGTCACGAAACCGTGTCCCGTGATGAGTAC
AGGGACCTGGGTGCCGTCACCGAGTTCCGATTCTCCGAGGAGATCGGCAACGCCTTCCGG
GGCAATAACGCACTGAAGTGGCTGCAGAGCTGGGGCACCGGCTGGGGATTCTTGCCCTCG
GGTCAGGCCTTGACCTTTGTGGACAACCACGATAACCAGAGGGATGCGGGTGCAGTGCTG
AACTACAAGTCGCCCAAGCCGTACAAGATGGCCACCGCTTTCCACTTGGCCTACCCCTAC
GGCATCAGTCGGGTGATGAGCTCGTTCGCCTTCGATGATCACGATACCCCGCCGCCGCAG
GATGCGCAGGAGAGGATTATTTCGCCTGAGTTCGATGCAGATGGAGCCTGTGTGAATGGC
---TGGATTTGCGAGCACCGTTGGCGCCAGGTCTACGCGATGGTGGGCTTCAAGAACGCC
GTGCGGGATACGGAGATCACCGGTTGGTGGGACAATGGAGACAGCCAGATCTCGTTCTGT
CGCGGCACCAAGGGCTTCCTGGCGCTGAACAACAACCTGTACGATCTGTCGCAGGATCTG
AACACCTGTCTGCCCGCCGGAACCTACTGCGATGTGATTTCCGGCAGCCTGATCGACGGA
TCCTGCACCGGAAAATCGGTCACTGTGAACGAGCATGGCTATGGCTATATCCACATCGGA
TCCGATGACTTCGACGGTGTGCTGGCCCTGCATGTGGATGCCAAAGTTTAG
>D.flavomontana
------------------------------------------------------------
------------------------------------------------------------
------------------------------------------------------------
------------------------------------------------------------
------------------------------------------------------------
------------------------------------------------------------
------------------------------------------------------------
------------------------------------------------------------
------------------------------------------------------------
------------------------------------------------------------
------------------------------------------------------------
------------------------------------------------------------
------------------------------------------------------------
------------------------------------------------------------
------------------------------------------------------------
------------------------------------------------------------
------------------------------------------------------------
------------------------------------------------------------
------------------------------------------------------------
------------------------------------------------------------
------------------------------------------------------------
------------------------------------------------------------
------------------------------------------------------------
------------------------------------------------------------
---------------------------------------------------
>D.guanche
---ATGTTCAAGTTCAGTTTCGCATTGGCACTCTGTGTGCTGGCCGCTGGCGCGGCGCTG
GCGCAGCACAATCCCCACTGGTGGGGCAGCCGCAACACAATCGTCCATCTCTTCGAGTGG
CAATGGGAGGACATCGCCGAGGAGTGCGAGAACTTCCTGGGTCCACGCGGCTTTGCCGGC
GTGCAGGTCAGTCCCGCCAACGAGAACATCGTGGCGCCGGGACGGCCCTGGTGGGAGCGC
TACCAGCCCATCTCCTACAAGCTGATCACGCGCTCGGGCAACGAGGAGCAGTTCGCGGAC
ATGGTGCGTCGCTGCAACGATGTGGGCGTCCGCATCTACGTCGATGTCCTGCTCAACCAC
ATGTCCGCAGACTTTGACGGCCAGGCCGTGGGCACGGCCGGCACTGAGGCTGATCCCGCC
ACAAAGTCCTTCGCGGGAGTGCCCTACACCGCCGAGGACTTCCATCCGAGCTGCCAGATC
TACGACTGGAACGATCGCTTCCAGATCCAGCAGTGCGAGCTGGTGGGCCTCAAGGATCTC
GACCAGAGCCGCGACCATGTGCGGACCAAGCTCATTGAGTTCCTCGACCATCTGATCGAG
CTGGGAGTCGCTGGCTTCCGCGTGGATGCCGCCAAGCACATGGCCTCCGAGGATCTGGAG
TTCATTTATGGCAGCCTGAGCGATCTGAAAACTGAGCACGGATTCCCCCACAACGCACGT
CCCTTCATCTTCCAAGAGGTGATCGATCATGGCGGCCAGGAGGTCACCCGCGAGGAGTAC
AACAGCCTGGGAGCCGTCACCGAGTTCCGTTTCTCGGAGGAGATTGGCAACGCCTTCCGC
GGCAACAACGCCCTCAAGTGGCTGCAGAGCTGGGGCACCGACTGGGGCTTCCTCTCATCC
GGGCAGGCACTCACCTTCGTGGACAACCACGACAACCAGCGTGATGGCGGCGCAGTGCTG
ACCTACAAGACCCCCAGGCAGTACAAGATGGCCACCGCCTTCCACCTGGCCTATCCGTAC
GGCATCAGCCGCGTCATGAGCTCCTTCGCCTTCGACGATCACGACTCGGCCCCGCCCCAG
AACGCGCGGGAGGAGCTCATCTCGCCCGAGTTCGATTCGGATGGCGCCTGCGTCAATGGC
---TGGATCTGCGAGCACCGCTGGCGACAGATCTACAAC---------------------
------------------------------------------------------------
------------------------------------------------------------
------------------------------------------------------------
------------------------------------------------------------
---------------------------------------------------
>D.hydei
---ATGCTTAAGTTGACG---------TTAGTCTCCCTGTTGGCCACT---TTGGCGCTG
GCCCAGCACAACCCTCAGTGGTGGGGCAATCGCAACACCATCGTCCATCTCTTTGAATGG
AAGTGGGCGGACATTGCGCAGGAGTGCGAGGACTTTCTCGCTCCCCATGGCTATGCCGGC
GTGCAGGTGAGCCCCGTGGCCGAGAACATCATATCCGAGGGTCGGCCGTGGTGGGAACGC
TACCAGCCCATTTCCTACAAGCTGATAACGCGCTCCGGCAACGAGCTCGAGTTCGCCGAC
ATGGTGCGTCGCTGCAACGACGTGGGCGTCCGTATCTATGTAGACGTGCTGCTCAATCAC
ATGTCCGGCGATTGGGTAGGCACTGCCCGTGGCACAGGCGGCTCGGTGGCTGAACCCAGC
CGGAAGTCCTTCCCGGGCGTGCCCTACACAGAGAAGGATTTCCATCCCAGCTGCGAGATC
TACGACTGGAACGATCGCTTCCAAGTGCAGCAATGCGAGCTGGTTGGCCTCAAGGATCTG
GATCAGAGCAGCGACTACGTGAGGAAGCAGCTCATTGAGGTGCTCGATCATCTGATCACA
CTCGGCGTCGCCGGCTTCCGCGTGGATGCGGCCAAGCACATGGCTGCCACGGACCTGGAC
TATATTTACAGCAACACGCGCAACCTGAACACAGACCATGGCTTCCCCAACAATGCACGT
CCCTTCATCTACCAGGAGGTCATCGATCATGGCCACGAGACTGTCTCGCGTGATGAGTAT
ACGCCACTGGGAGCCGTCACCGAGTTCCGTTTCTCGGAGGAAATCGGCAAGGCTTTCCGC
GGCAACAACGCGCTGAAATGGCTTTCGAGCTGGGGCACCGACTGGGGATTCCTGCCCTCC
GATGAGGCGCTCACCTTTGTGGACAACCACGACAATCAGCGCGACGGCGGCCAGGAGCTC
AACTACAAGTCGCCCAAGCAGTACAAAATGGCCACCGCCTTCCATTTGGCCTATCCCTAC
GGCATCAGCCAGGTGATGAGCTCCTTTGGCTTCGACGATCGCGACCAGGCGCCGCCTCAG
GATGCCCAGGAGCGCATCATCTCGCCGCAGTTTGATGCCGATGGCGCTTGCACCAATGGC
---TGGATCTGTGAGCATCGCTGGCGACAGATCTACAACATGGTGGCCTTCAAGAACGCC
GTCAGGGGCACCCAGATGAACAACTGGTGGGACAACGGCGACAACCAGATTGCCTTTTGT
CGCGGCTCCAAGGGCTTTGTGGCCTTCAACAATAATCTCTACGATCTGTCGCAGAATTTG
CAAACCTGCTTGCCCGCCGGCGAGTACTGTGACGTCATCTCCGGCAACCTGGTGAATGGC
GCCTGTACAGGCAAATCAGTGACGGTGGATGGCAGTGGCTACGGCTACATTCACATTGGC
GCTGAGGACTTCGACGGCGTCCTAGCCCTGCACACAGATGCGCGTTTGTAA
>D.immigrans
---ATGTTCAAGTTGACG---------TTACTCTGTTTGCTGGCCTCA------GCGCTG
GCTCAGCACAATCCCCAATGGTGGGGCAACCGCAACACCATTGTGCATCTCTTCGAATGG
AAGTGGGATGACATTGCCCAGGAATGCGAAGATTTCCTAGCACCTCATGGCTATGCCGGC
GTTCAGGTGAGCCCTGTGGCCGAGAACATAATTTCCAAGGGTCGGCCATGGTGGGAACGC
TATCAGCCCATCTCCTACAAATTGATCACGCGCTCTGGCAACGAATTGGAGTTCGCCTCC
ATGGTGCGTCGCTGCAATGATGTGGGCGTGCGCATCTACGTTGATGTCCTGCTAAATCAC
ATGTCCGGCGACTTTGATGGCACTGCCCACGGCACTGGTGGCTCTGTGGCCGAACCCCGC
TCCAAGTCATTCCCCGCTGTGCCCTACACATCGCAGGACTTCCATCCCAGCTGCGAGATC
TACGATTGGAACGATCGCTTCCAAGTGCAGCAGTGCGAGCTGGTGGGCCTCAAGGATCTG
GATCAGAGCAGCGACTATGTGCGCAAACAGCTCATTGAAGTGTTGGATCATCTGGTTACG
CTGGGCGTTGCTGGATTCCGTGTGGATGCCGCCAAGCACATGGCTGCTGATGATCTGAAT
TATATTTACAGCAATATGCGCGACCTCAACACCGACCACGGCTTCCCCAATAACGCTCGG
CCCTTCATCTACCAGGAGGTGATCGATCACGGCCATGAGACTGTCTCCCGCGACGAGTAC
ACCGGTCTGGGTGCTGTCACAGAGTTCCGCGTCAGCGAGGAGCTCGGCAAGGCTTTCCGT
GGCAACAATGCACTGAAGTGGCTGCAGAGCTGGGGCACTGTTTGGGGCTTCCTTCCCTCC
GAGCAGGCGTTGACCTTTGTGGACAACCACGATAACCAGCGCGATGGTGGCCAGGAATTG
AACTACAAGTCTCCCAAGCAATACAAGATGGCCACCGCCTTCCACTTGGCCTTCCCCTAC
GGCATCAGTCAGGTGATGAGCTCATTCGACTTCAAAGATCGCGATCAGGCGCCTCCTCAG
GACTCCAACGAGCGCATCATTTCACCCGAATTCGATGCCGATGGCGCCTGCACCAATGGC
---TGGATCTGTGAGCATCGCTGGCGCCAGATCTACAACATGGTTGGCTTCAAGAATGCC
GTGCGCGGCACCGAGCTGTCCAACTGGTGGGACAACGGAGACAACCAGATCGCCTTCTGC
CGTGGCAACAAGGGCTTTGTGGCCTTCAACAACAATCTGTACAATCTGTCCGAGCATCTG
CAGACTTGTCTGCCCGCTGGCGTCTACTGTGATGTCATCTCTGGCAACCTGATTGATGGC
AAATGCACCGGCAAGTCTGTGACCGTCGACAACAATGGCTATGGCTACATTAGCATTGAG
ACAGGAGAGTTGGATGGTGTGCTGGCCCTGCACTCAGATGCCCGATTGTAG
>D.lacicola
------------------------------------------------------------
------------------------------------------------------------
------------------------------------------------------------
------------------------------------------------------------
------------------------------------------------------------
------------------------------------------------------------
------------------------------------------------------------
------------------------------------------------------------
------------------------------------------------------------
------------------------------------------------------------
------------------------------------------------------------
------------------------------------------------------------
------------------------------------------------------------
------------------------------------------------------------
------------------------------------------------------------
------------------------------------------------------------
------------------------------------------------------------
------------------------------------------------------------
------------------------------------------------------------
------------------------------------------------------------
------------------------------------------------------------
------------------------------------------------------------
------------------------------------------------------------
------------------------------------------------------------
---------------------------------------------------
>D.lini
---ATGATCAAGTTCGCTTTGGCCCTGACGCTCTGCCTGGCGGGTGCCAGCCTTTCGCTG
GCCCAGCACAATCCCCAGTGGTGGGGCAACCGCAACACCATCGTCCATCTCTTCGAGTGG
AAATGGTCGGACATTGCCGAGGAGTGCGAGACGTTCCTGGCACCGCGCGGCTTTGCCGGC
GTCCAAGTGAGTCCCGTGAATGAGAACATCATCTCGGCGGGTCGTCCCTGGTGGGAGAGG
TATCAGCCCATCTCCTACAAGCTGACCACACGCTCTGGCAACGAGGAGGAGTTCGCCGAC
ATGGTTCGTCGCTGCAACGATGTGGGTATCCGCATCTACGTCGATGTTCTCCTGAATCAC
ATGTCCGGTGACTTTGATGGCGTGGCCGTGGGCACAGCCGGCACTGAGGCGGAGCCTTCC
AAGAAATCTTTCCCAGGTGTGCCATACAGCGCCCAGGACTTCCATCCCAGCTGCGAGATC
ACCGACTGGAACGATCGCTTCCAGGTACAGCAGTGCGAGCTGGTTGGCCTCAAGGATCTG
AATCAGCACAGCGATTATGTGAGGAGCAAGCTGATTGAGTTCCTGGATCACCTCATCGAA
CTGGGCGTTGCCGGTTTCCGTGTGGATGCCGCCAAGCACATGGCCGCCGAGGATCTGGAG
TACATCTACGGTAGCCTGAGCAACCTGAACATCGAGCATGGCTTCCCCCACAATGCCAGG
CCCTTCATCTTCCAGGAGGTGATCGATCATGGCCACGAGACCGTTTCCCGCGAGGAATAC
AACGGTCTGGGTGCCGTCACCGAGTTCCGCTTCTCCGAGGAGATCGGTAGGGCCTTCCGT
GGAAACAATGCCCTGAAGTGGCTGCAGAGCTGGGGCACCGACTGGGGCTTCCTGAGCTCC
GAGCAGGCCTTGACCTTTGTGGATAACCATGACAACCAGCGCGATATGGGATCCGTGCTG
AACTACAAGTCGCCCAGGCAGTACAAGATGGCCACCGCCTTCCATTTGGCCTACCCCTAT
GGCATCAGCCGGGTGATGAGCTCCTTTGCCTTCGATGATCACGATACCCCGCCGCCCCAG
GATGCCCAGGAGAATATAATTTCTCCGGAGTTCGATGAAGATGGTGCCTGTGTGAATGGC
---TGGATCTGCGAGCACCGCTGGCGCCAGATCTACGCCATGGTGGGCTTCAAGAACGCC
GTGCGTGACACCGAGCTGTCCGCGTGGTGGGACAATGGCGACAACCAGATCTCCTTCTGC
CGCGGCAACAAGGGCTTCCTGGCCGTCAACAACAACCAGTACGATCTGTCCCAGGAGCTC
AACACCTGCCTGCCGGCCGGTGAGTACTGCGACGTGATCTCGGGCAGCCTGATCGATGGC
GCCTGCACCGGCAAGTCCGTCCATGTGAACGAGCATGGCTATGGTTATATCCACATCGGA
TCGGATGACTTCGATGGAGTGCTGGCCCTGCACGTGAATGCCAAAGTTTAA
>D.littoralis
---ATGCTTAAG------TTAACGTTAGTC---TGTATGTTGGCC---AGCTTGGCGCTG
GCCCAGCACAATCCACAATGGTGGGGCAATCGCAACACCATTGTCCATCTGTTTGAATGG
AAATGGGCAGACATTGCGCAGGAGTGCGAGGATTTCCTGGCGCCGCATGGCTATGCGGGC
GTTCAGGTGAGCCCCGTTGCCGAGAACATCATTTCCGAGGGTCGGCCATGGTGGGAACGC
TACCAGCCCATCTCCTACAAGCTGATCACACGCTCCGGCAACGAGCTGGAGTTCGCCGAC
ATGGTGCGCCGCTGCAATGATGTGGGTGTGCGCATCTATGTGGATGTTCTGCTCAATCAC
ATGTCCGGTGACTGGGTGGGCACTGCCCGCGGCACTGGCGGCTCTGTGGCCGAGCCCAGC
AGCAAGTCCTTCCCGGCTGTGCCCTACACAGCGCAGGATTTCCATCCCAGCTGTGAGATA
TACGACTGGAACGATCGCTTCCAAGTGCAGCAATGCGAGCTGGTGGGCCTCAAGGATCTT
GATCAGAGCAGGGATTATGTGCGCAAGCAGCTGATTGAAGTGCTGGATCATCTAATTACC
CTTGGCGTCGCCGGCTTCCGCGTGGATGCAGCCAAGCACATGGCTGCCAACGATTTGGAT
TATATTTACAGCAATATGCGTGACCTGAACACCGACCACGGTTTTCCCAACAACGCTCGC
CCCTTCATCTACCAGGAGGTCATCGATCATGGCCATGAGACAGTCTCACGCGATGAGTAC
ACACCCCTTGGCGCCGTCACCGAGTTCCGTTTCTCGGAGGAAATTGGCAAGGCTTTCCGT
GGCAACAACGCGCTGAAATGGCTCCAAAGCTGGGGCACCGATTGGGGCTTCTTGCCCTCC
GACCAGGCACTGACCTTTGTGGACAATCATGACAATCAACGTGACGGTGGGCAGGAGCTC
AACTACAAGTCGCCCAAGCAGTACAAAATGGCCACTGCCTTCCATTTGGCCTACCCGTAC
GGCATCAGCCAGGTGATGAGCTCCTTTGGCTTTGATAATCGCGATCAGGCGCCGCCACAG
GATGCCCAGGAGCGCATCATCTCGCCGGAATTCGATGAGAATGGGGCCTGCACCAACGGC
---TGGATCTGTGAGCATCGCTGGCGTCAGATCTACAATATGGTGGGCTTCAAGAACACC
GTGCGCGGCACCGATCTGACCAACTGGTGGGACAATGGTGACAATCAGATTGCCTTCTGT
CGCGGCTCTAAGGGCTTTGTGGCCTTCAATAATAATCTGTACAATTTGTCGGAGCATTTG
CAAACCTGCCTGCCAGCTGGCGAATACTGTGACGTCATCTCCGGCAGTCTGGTGGATGGC
GCCTGTACAGGCAAATCGGTGACTGTGGATGGCAATGGCTATGGCTACATTAGCATTGGC
GCCGAGGACTTTGACGGCGTCCTGGCCCTGCACACGGATGCGCGTTTGTAA
>D.lummei
---ATGCTTAAG------TTAACGTTAGTC---TGTATGTTGGCC---AGCTTGGCGCTG
GCCCAGCACAATCCGCAATGGTGGGGCAATCGCAACACCATTGTCCATCTGTTTGAATGG
AAATGGGCAGACATTGCGCAGGAGTGCGAGGATTTCCTGGCGCCGCATGGCTATGCGGGC
GTACAGGTGAGCCCCGTTGCCGAGAACATCATATCCGAGGGTCGGCCATGGTGGGAACGC
TACCAGCCCATATCCTACAAGCTGATCACACGCTCCGGCAACGAGCTGGAGTTCGCCGAC
ATGGTGCGCCGCTGCAATGATGTGGGTGTCCGCATCTATGTGGATGTTCTGCTCAATCAC
ATGTCCGGCGACTGGGTGGGCACTGCCCACGGCACTGGCGGCTCTGTGGCCGAGCCCAGC
AGCAAGTCCTTCCCGGCTGTGCCCTATACAGCGCAGGATTTCCATCCCAGCTGTGAGATA
TACGACTGGAACGATCGCTTCCAAGTGCAGCAATGTGAGCTGGTGGGCCTCAAGGATCTG
GATCAGAGCAGTGATTATGTGCGCAAGCAACTGATTGAAGTGCTGGATCATCTAATTACG
CTCGGCGTCGCCGGCTTCCGCGTGGATGCAGCCAAGCACATGGCTGCCGCCGATTTGGAT
TATATTTACAGCAACATGCGTAACCTGAATACCGACCACGGCTTTCCCAACAACGCTCGC
CCCTTCATCTACCAGGAAGTCATCGACCACGGTCATGAGACAGTCTCACGCGATGAGTAC
ACACCCCTTGGTGCCGTGACCGAGTTCCGTTTCTCGGAGGAAATTGGCAAGGCTTTCCGT
GGCAACAATGCGCTGAAATGGCTCCAAAGTTGGGGCACCGATTGGGGCTTCTTGCCCTCG
GACCAGGCACTGACCTTTGTGGACAATCATGACAATCAGCGTGACGGTGGACAGGAGCTC
AATTACAAGTCGCCCAAGCAGTACAAAATGGCCACCGCCTTTCATTTGGCCTACCCATAC
GGCATCAGTCAGGTGATGAGCTCTTTTGGCTTTGATAATCGCGATCAGGCGCCGCCACAG
GATGCCCAGGAGCGCATCATCTCGCCGGAATTCGATGCGGATGGCGCCTGCACCAACGGC
---TGGATCTGTGAGCATCGCTGGCGTCAGATCTACAATATGGTGGGCTTCAAGAACACC
GTGCGTGGCACCGATCTGACCAACTGGTGGGACAATGGTGACAATCAGATTGCCTTCTGT
CGCGGCTCCAAGGGCTTTGTGGCCTTCAATAATAATCTGTACAATTTGTCCGAGCATTTG
CAAACCTGCCTGCCAGCTGGCGAATACTGTGACGTCATCTCCGGCAGTCTGGTGAATGGC
GCCTGTACTGGCAAATCGGTGACTGTGGATGGCAATGGCTATGGCTACATTAGCATTGGC
GCCGAGGACTTTGACGGAGTCCTGGCCCTGCACACGGATGCGCGTTTGTAA
>D.mauritiana
---ATGTTCAAGTTCGCTTTGACCCAGACACTCTGCTTGGCGGGC---AGCCTTTCGCTG
GCCCAGCACAATCCCCATTGGTGGGGCAATCGCAACACCATCGTCCACTTGTTCGAGTGG
AAGTGGTCGGACATTGCCCAGGAGTGTGAGAGTTTTCTGGGACCCCGAGGATTCGCCGGC
GTGCAAGTGAGCCCCGTTAATGAGAACATCATAGCGGCGGGTCGTCCATGGTGGGAGCGA
TACCAACCCATCTCGTACAAGCTGACCACTCGGTCTGGTAACGAGGAGGAATTCGGTGAC
ATGGTGCGTCGTTGCAACGATGTGGGTGTTCGTATATATGTGGATGTGCTTTTGAATCAC
ATGTCTGGAGATTTTGACGGTGTGGCTGTGGGCACTGCCGGAACAGAGGCGGAACCCAGG
AAGAAATCTTTCCCAGGAGTTCCATACACCGCTCAGGACTTCCATCCCACCTGCGAGATT
ACCGACTGGAACGATCGCTTCCAGGTGCAACAGTGCGAACTGGTTGGCCTCAAGGATCTC
GACCAGAGCAGCGACTGGGTGAGGAGCAAGCTAATTGAGTTCCTGGATCACCTCATCGAA
CTGGGTGTTGCTGGCTTCCGGGTGGATGCCGCCAAGCACATGGCATCGGAGGATCTGGAG
TACATCTACAGCAGTCTGAGCAACCTGAACATCGATCACGGATTTCCCCACAACTCCCGC
CCCTTCATCTTCCAGGAGGTAATTGATCACGGTCACGAAACCGTGTCCCGTGATGAGTAC
AAGGATCTGGGTGCCGTCACCGAGTTCCGATTCTCCGAGGAGATAGGCAACGCCTTCCGT
GGCAACAACGCACTGAAGTGGCTGCAGAGCTGGGGCACGGGTTGGGGATTCTTGCCCTCG
GGTCAGGCTTTGACCTTTGTGGACAACCACGATAACCAGAGAGATGCGGGTGCCGTGCTG
AACTACAAGTCGCCCAGGCAGTACAAAATGGCAACCGCATTCCATTTGGCCTATCCATAC
GGCATCAGTCGGGTGATGAGCTCGTTCGCCTTCGATGACCACGATACCCCGCCGCCGCAG
GATGCGCAGGAGAGGATTATTTCGCCCGAGTTCGATGAGGATGGAGCCTGTGTGAATGGC
---TGGATTTGCGAGCACCGTTGGCGTCAGATCTATGCGATGGTGGGTTTCAAGAACGCC
GTTCGGGATGCGGAGATCACCGGTTGGTGGGACAATGGAGACAACCAGATCTCCTTCTGT
CGCGGCAACAAGGGCTTCCTGGCGTTCAACAACAACCTTTACGATCTGTCGCAGGATCTG
AACACCTGCCTGCCCGCCGGAACCTACTGCGATGTGATTTCCGGCAGCCTGATCGACGGA
TCCTGCACCGGCAAATCGGTCACTGTGAACGATAATGGTTATGGCTATATCCACATCGGA
TCCGATGACTTTGACGGTGTACTGGCCCTGCATGTGGATGCCAAAGTTTAA
>D.melanogaster
---ATGTCCAAGTTCGCTTTGACCCTGACGCTCTGCTTGGCGGGC---AGCCTTTCGGTG
GCCCAGCACAATCCCCATTGGTGGGGCAATCGCAACACCATCGTCCACTTGTTCGAGTGG
AAGTGGTCGGACATTGCCCAGGAGTGTGAGAGTTTTCTCGGACCTCGAGGATTCGCCGGC
GTTCAAGTGAGCCCCGTTAATGAGAACATCATATCGGCGGGTCGTCCGTGGTGGGAGCGA
TATCAACCCATCTCGTACAAGCTGACCACTCGGTCTGGTAATGAGGAGGAATTCGGTGAC
ATGGTCCGTCGTTGCAACGATGTGGGTGTTCGTATCTATGTGGATGTGCTGTTGAATCAC
ATGTCCGGAGATTTTGACGGTGTGGTTGTGGGTACTGCTGGAACAGAGGCGGAACCCAGT
AAGAAATCTTTCCCAGGAGTTCCATACACCGCACAGGACTTCCATCCCACCTGCGTGATT
ACCGACTGGAACGATCGCTTCCAGGTGCAACAGTGCGAACTGGTTGGCCTCAAGGATCTT
GACCAGAGCAGCGACTGGGTGAGGAGCAAGCTAATTGAGTTCCTGGATCACCTCATCGAA
CTGGGTGTTGCTGGCTTCCGGGTGGATGCCGCCAAGCATATGGCATCGGAAGATCTAGAG
TACATCTACAGCAGCCTGAGCAACCTGAACATCGATCACGGCTTTCCTCACAACTCCCGT
CCCTTCATCTTCCAGGAGGTAATTGATCACGGTCACGAAACCGTCTCCCGTGATGAGTAC
AAGGATCTGGGTGCCGTCACCGAGTTCCGATTCTCCGAGGAGATTGGCAACGCCTTCCGT
GGCAACAACGCACTGAAATGGCTGCAGAGCTGGGGAACCGATTGGGGATTCTTGCCCTCG
GGTCAGGCCTTGACCTTTGTGGACAACCACGATAACCAGCGAGACGCGGGTGCCGTGCTG
AACTACAAGTCCCCCAGGCAGTACAAAATGGCAACCGCCTTCCATTTGGCCTATCCCTAC
GGCATTAGTCGGGTGATGAGCTCATTCGCCTTCGATGACCACGATACCCCGCCGCCGCAG
GATGCGCAGGAGAGAATAATTTCACCCGAGTTCGATGCGGATGGAGCCTGTGTGAATGGC
---TGGATTTGCGAGCATCGTTGGCGTCAGATCTACGCGATGGTGGGCTTCAAGAACGCC
GTTCGGGATACGGAGATCACCGGTTGGTGGGACAATGGAGACAACCAGATCTCCTTCTGT
CGCGGCAACAAGGGCTTCCTGGCTATCAACAACAACCTGTACGATTTGTCGCAGGATCTG
AATACCTGTCTGCCTGCCGGAACCTACTGCGATGTGATTTCCGGCAGCCTGATCGACGGA
TCCTGCACCGGCAAATCGGTCACTGTGAACGAGAATGGCTATGGCTATATACACATCGGA
TCCGATGACTTCGACGGTGTACTGGCCCTGCATGTGGACGCCAAAGTTTAA
>D.miranda
------------------------------------------------------------
------------------------------------------------------------
------------------------------------------------------------
------------------------------------------------------------
------------------------------------------------------------
------------------------------------------------------------
------------------------------------------------------------
------------------------------------------------------------
------------------------------------------------------------
------------------------------------------------------------
------------------------------------------------------------
------------------------------------------------------------
------------------------------------------------------------
------------------------------------------------------------
------------------------------------------------------------
------------------------------------------------------------
------------------------------------------------------------
------------------------------------------------------------
------------------------------------------------------------
------------------------------------------------------------
------------------------------------------------------------
------------------------------------------------------------
------------------------------------------------------------
------------------------------------------------------------
---------------------------------------------------
>D.mojavensis
---------ATGCTTAAGTTGACGTTAGTCTGTTTGTTAGTCGGG------TTGGCGGTG
GCCCAGCACAATCCCCACTGGTGGGGCAATCGCAACACCATCGTGCATCTGTTTGAATGG
AAGTGGGCGGACATAGCGAAGGAGTGCGAGGACTTTCTCGCTCCGCATGGCTATGCGGGC
GTCCAAGTGAGCCCCGTGGCCGAGAACATCGTGTCCGAGGGTCGTCCGTGGTGGGAGCGC
TATCAGCCCATTTCCTACAGGTTGATCACACGCTCCGGCAACGAACTCGAGTTCGCCGAC
ATGGTGCGTCGCTGCAACGATGTGGGCGTCCGCATCTATGTGGACGTTCTGCTCAATCAC
ATGTCCGGCGATTGGCTGGGCACTGCCCGAGGCACTGGCGGCTCGGTGGCTGAGCCCAGC
AGCAAATCCTTCCCGGGCGTGCCCTATACACAGCAGGACTTCCATCCCAGCTGCGAGATC
CACGACTGGAACGATCGCTTCCAGGTGCAGCACTGCGAGCTGGTGGGCCTCAAGGATCTC
GACCAGAGCAGCGACTACGTGAGAAAGCAGCTGATCGAGGTGCTCGATCACCTGATCACC
CTCGGCGTCGCTGGCTTCCGCGTGGATGCGGCCAAGCACATGGCTGCCAGTGATCTGGAG
TATATTTACAGCCACACGCGCAACCTGAACACAGACCACGGCTTCCCCAACAACGCACGG
CCCTTCATCTACCAGGAGGTCATCGATCACGGCCACGAGACGGTCTCGCGGGATGAGTAC
ACGCCCCTGGGAGCCGTCACCGAGTTCCGTTTCTCAGAGGAAATCGGCAAGGCATTCCGC
GGCAACAATGCGCTGAAATGGCTATCGAGCTGGGGCACCGACTGGGGATTCCTGCCCTCT
GAGCAGGCACTCACGTTCGTGGACAACCACGACAATCAGCGCGACGGCGGCCAGGAGCTG
AACTACAAGTCGCCCAAGCAGTACAAGATGGCCACCGCCTTCCATTTGGCCTATCCCTAT
GGCATCAGCCAGGTGATGAGCTCCTTTGGCTTCGATGATCGCGACCAGGCGCCACCCCAG
GATGCCCAGGAGCGCATCATCTCGCCGGAGTTCGATGAGGACGGCGGCTGCATGAACGGC
---TGGATCTGTGAGCATCGCTGGCGCCAGATCTACAACATGGTGGCCTTCAAGAACGCC
GTCCGCGGCACCCAGATGAACAACTGGTGGGACAATGGCGACAACCAGATTGCCTTCTGT
CGCGGCTCCAAGGGCTTCGTCGCCTTCAACAACAACCTCTACGACCTCTCGGAGACATTG
CAAACCTGCTTGCCCGCGGGCGAGTACTGCGACGTCATCTCCGGCAACTTGGTGAATGGC
GCCTGTACGGGCAAGTCGGTGAAGGTGGACGGCAATGGCTATGGCTACATTCACATCGGA
GCCGAGGACTTCGACGGCGTCCTCGCCCTGCACACGGATGCGCGCCTGTAA
>D.montana
------------------------------------------------------------
------------------------------------------------------------
------------------------------------------------------------
------------------------------------------------------------
------------------------------------------------------------
------------------------------------------------------------
------------------------------------------------------------
------------------------------------------------------------
------------------------------------------------------------
------------------------------------------------------------
------------------------------------------------------------
------------------------------------------------------------
------------------------------------------------------------
------------------------------------------------------------
------------------------------------------------------------
------------------------------------------------------------
------------------------------------------------------------
------------------------------------------------------------
------------------------------------------------------------
------------------------------------------------------------
------------------------------------------------------------
------------------------------------------------------------
------------------------------------------------------------
------------------------------------------------------------
---------------------------------------------------
>D.nebulosa
ATGAAGTTGTCTTTCTCTTTGTCTTTGTTACTCGGTTTCGGGTTG---GCTGTAACGCTG
GCCCAGCATAATCCCCACTGGTGGGGCAATCGGAATACCATAGTCCATCTCTTTGAATGG
AAATGGACGGACATTGCAGACGAGTGTGAACGTTTCTTGGGTCCCCGAGGATTTGCCGGT
GTGCAAGTGAGTCCAGCCAATGAGAATATCATGTCCGCGGGACGTCCTTGGTGGGAACGC
TATCAGCCGATCTCCTACAAACTTGTCACCCGCTCTGGCAATGAATTGGAGTTCGCCTCA
ATGGTTAAACGTTGCAATGAGGTGGGCGTACGCATCTATGTGGACGTCCTGCTCAATCAC
ATGTCCGCTGACTTCGAGGGTTTGGCCACTGGCACTGGAGGCTCTGTGGCTGAGCCGGCA
AAGAAGAGTTTTCCCAGTGTGCCATACACAGCCGAGGATTTCCATGACAGTTGCGAAATT
ACCGATTGGAATGATCGCTTCCAAGTGCAGAATTGCGAATTGGTTGGCCTTAAGGATCTT
AATCAGAACCGCGATTGGGTCAGAGCCAAATTAATTGAGTTCTTGGATCATCTGGTTGAG
CTTGGTGTGGCTGGCTTCCGTGTGGATGCTGCCAAACATATGGCTTCCGAGGATCTAGCG
TTTATTTACAATAGCGTTCGCGATCTGAACATCAATCATGGCTTTCCCAACAATGCCCGT
CCCTTCATCTACCAAGAGGTCATCGACCATGGCCATGAGACTGTGACCCGCGAGGAATAC
AATCAGCTGGGAGCTGTCACCGAGTTCCGTTTCTCTGAGGAAATTGGCAAAGCATTCCGC
GGCAACAATGCCCTCAAATGGCTGCAGAGTTGGGGCACCGACTGGGGCTTCTTGGCTTCC
GGTCAGGCACTTACCTTTGTGGACAACCACGACAATCAGCGGGACAGTGGAGATGTTCTC
AACTACAAATCTCCCAAGCAATACAAAATGGCGACTGCCTTCCATCTGGCCTATCCATAT
GGGATTAGTCGCGTCATGAGCTCCTTTGGCTTCGATGACCGCGATCAGGCTCCGCCACAG
GATGCCCAAGAGCAGCTAATCTCACCCGAATTCGATGCTGATGGCGGTTGTTCCAACGGC
---TGGATCTGTGAGCATCGCTGGCGTCAGATCTACAATATGGTGGTCTTCAAAAATGCC
GTCAGGGACACGCAAGTGACCAATTGGTGGGACAATGGTGACAATCAAATTGCCTTCTGT
CGTGGCTCGAAGGGTTTCATTGCCATCAATAACAATTTGTGGAACTTGTCAGAGACTCTT
CAGACTTGTTTGCCGGCTGGTGAATACTGCGATGTCATCTCTGGTAGCCTGATGGATGGA
GCCTGCTCCGGCAAATCGGTGACAGTCGATGGCAATGGCTATGGCTACATTCACATTGGA
TCCGAGGACTTTGATGGCGTCTTGGCCATACACGTCGATGCGAAATTGTAA
>D.nigromelanica
------------------------------------------------------------
------------------------------------------------------------
------------------------------------------------------------
------------------------------------------------------------
---------------------------------------------CTGGAGTTCGCCGAC
ATGGTGCGTCGCTGCAATGACGTGGGCGTGCGCATCTATGTGGACGTGCTGCTCAATCAC
ATGTCCGGCGACTGGGAGGGCACAGCCCACGGCACGGGCGGCTCTGTGGCCGAGCCCAGC
GCCAAGTCCTTCCCCGCCGTGCCCTACACGGCGCAGGACTTCCATCCCACCTGTGAGATC
GACGACTGGAACAATCGCTTCCAAGTGCAGCAGTGCGAGCTGGTGGGCCTCAAGGATCTG
GATCAGGGCAGCGACTATGTGCGCARGCAGCTGATCCAAGTGCTCGACCACCTGATCACC
CTCGGCGTCGCCGGCTTCCGCGTGGATGCCGCCAAGCACATGGCTGCCGAGGAT------
------------------------------------------------------------
------------------------------------------------------------
------------------------------------------------------------
------------------------------------------------------------
------------------------------------------------------------
------------------------------------------------------------
------------------------------------------------------------
------------------------------------------------------------
------------------------------------------------------------
------------------------------------------------------------
------------------------------------------------------------
------------------------------------------------------------
------------------------------------------------------------
---------------------------------------------------
>D.novamexicana
---ATGCTTAAGTTAACGTTAGTC---------TGTATGTTGGCCAGC---TTGGCGCTG
GCCCAGCACAATCCACAATGGTGGGGTAATCGCAACACCATTGTCCATCTGTTTGAATGG
AAATGGGCAGACATTGCGCAGGAGTGCGAGAATTTCCTGGCGCCGCATGGCTATGCGGGC
GTACAGGTGAGCCCCGTTGCCGAGAACATCATATCCGAGGGTCGGCCATGGTGGGAACGC
TACCAGCCCATCTCCTACAAGCTAATCACACGCTCCGGCAACGAGCTGGAGTTCGCCGAC
ATGGTGCGCCGCTGCAATGATGTGGGTGTGCGCATCTATGTGGATGTTCTGCTCAATCAC
ATGTCCGGCGACTGGGTGGGCACTGCCCACGGCACTGGCGGCTCTGTGGCCGAGCCCAGC
AGTAAGTCCTTCCCGGCTGTGCCCTATACAGCGCAGGATTTCCATCCCAGCTGTGAGATA
TACGACTGGAACGATCGCTTCCAAGTGCAGCAATGTGAGCTGGTGGGCCTCAAGGATCTG
GATCAGAGCAGTGATTATGTGCGCAAGCAACTTATTGAAGTGCTGGATCATCTAATTACG
CTTGGCGTAGCCGGTTTCCGAGTAGATGCAGCCAAACACATGGCTGCCGCCGATTTGGAT
TATATTTACAGCAACATGCGTAACCTGAATACCGACCACGGCTTTCCCAACAACGCTCGC
CCCTTCATCTACCAGGAAGTCATCGACCACGGTCATGAGACAGTCTCACGCGATGAGTAC
ACACCCCTTGGTGCCGTCACCGAGTTCCGTTTTTCGGAGGAAATTGGCAAGGCTTTCCGT
GGCAACAATGCGCTGAAATGGCTCCAAAGCTGGGGCACCGATTGGGGCTTCTTGCCCTCG
GACCAGGCACTGACCTTTGTGGACAATCATGACAATCAGCGTGACGGTGGGCAGGAGCTC
AATTACAAGTCGCCTAAGCAGTACAAAATGGCCACCGCCTTCCATTTGGCCTACCCATAC
GGCATCAGTCAGGTGATGAGCTCTTTTGGCTTCGATAATCGCGATCAGGCGCCGCCACAG
GATGCCCAGGAGCGCATTATCTCGCCGGAATTCGATGCGGATGGCGCCTGCACCAACGGC
---TGGATCTGTGAGCATCGCTGGCGTCAGATCTACAATATGGTGGGCTTCAAGAACACC
GTGCGTGGCACCGTTTTGACCAACTGGTGGGACAATGGTGACAATCAGATTGCCTTCTGT
CGCGGCTCCAAGGGCTTTGTGGCCTTCAATAATAATCTGTACAATTTGTCCGAGCATTTG
CAAACGTGCCTGCCAGCTGGCGAATACTGTGACGTCATCTCCGGCAGTCTGGTGAATGGC
GCCTGTACAGGCAAATCGGTGACTGTGGATGACAATGGCTATGGCTACATTAGCATTGGC
GCCGAGGACTTTGACGGAGTCCTGGCCTTGCACACGGATGCGCGTTTGTAA
>D.obscura
---ATGTACAAGTTCACTTTCGCATTGGCGCTCTGCGTTCTGGCCGCCGGTTCGGCGCTG
GCGCAGCACAACCCCCACTGGTGGGGCAACCGGAATACCATCGTCCACCTCTTCGAGTGG
AAGTGGGAGGACATCGCCGAGGAGTGCGAGAACTTCCTGGGTCCCCGTGGCTTTGCCGGC
GTGCAAGTCAGTCCGGCCAACGAGAACATCGTGTCGCCAGGACGCCCCTGGTGGGAGCGC
TACCAGCCCATCTCCTACAAGCTGATCACGCGGTCGGGCAACGAAGAGCAGTTCGCCGAC
ATGGTGCGTCGCTGCAACGCTGTGGGCGTCCGCATCTACGTCGATGTGCTGCTCAACCAC
ATGTCGGCGGACTTTGTCGGTCAGGCTGTGGGCACAGCCGGCACCCAGGCCGATCCCGCC
GTGAAGTCCTTCCCGGGAGTGCCCTACTCTGCCGAGGACTTCCACCCGAGTTGCGAGATC
TACGACTGGAACGATCGCTTCCAGATCCAGCAGTGCGAGCTGGTGGGCCTCAAGGATCTC
GACCAGAGCCGCGACTGGGTGAGGACCAAGCTGATTGAGTTCCTCGATCATCTCATCCAG
CTGGGAGTGGCCGGCTTCCGCGTGGATGCGGCCAAGCACATAGCCTCTGAGGATCTTGAG
TTCATTTATGGCAGCCTGAGCAATCTGAATATTGAGCACGGATTCCCCCACAACTCGCGT
CCCTTCATCTTCCAAGAGGTGATCGACCATGGTGGCCAGGAGGTCACCCGCGAGGAGTAC
AGCAATTTGGGTGCCGTCACCGAGTTCCGTTTCTCGCAGGAGATCGGCAACGCCTTCCGC
GGCAACAACGCCCTCAAGTGGCTCCAGAGCTGGGGCACCGACTGGGGCTTCCTCTCGTCG
GGCCAGGCACTCACCTTCGTGGACAACCACGATAACCAGCGCGATGGCGGCGCAGTGCTG
ACCTACAAGTCCCCCCGCCAGTACAAGATGGCCACCGCCTTCCACCTGGCCTATCCCTAC
GGCATCAGTCGCGTTATGAGCTCGTTCGCCTTCGACGACCACGACTCGGCACCGCCCCAG
GACGGGCAGGAGCAGCTGATCTCGCCCGAGCTCGATGCGGATGGCGGCTGTGTCAATGGC
---TGGATCTGCGAGCACCGCTGGAGGCAGATCTACAAC---------------------
------------------------------------------------------------
------------------------------------------------------------
------------------------------------------------------------
------------------------------------------------------------
---------------------------------------------------
>D.ohnishii
------------------------------------------------------------
------------------------------------------------------------
------------------------------------------------------------
------------------------------------------------------------
------------------------------------------------------------
------------------------------------------------------------
------------------------------------------------------------
------------------------------------------------------------
------------------------------------------------------------
------------------------------------------------------------
------------------------------------------------------------
------------------------------------------------------------
------------------------------------------------------------
------------------------------------------------------------
------------------------------------------------------------
------------------------------------------------------------
------------------------------------------------------------
------------------------------------------------------------
------------------------------------------------------------
------------------------------------------------------------
------------------------------------------------------------
------------------------------------------------------------
------------------------------------------------------------
------------------------------------------------------------
---------------------------------------------------
>D.orena
---ATGTTCAAGTTGGCTTTCACCCTGACACTCTGCTTGGCAGGC---AGCCTTTCGCTG
GCCCAGCACAATCCCCATTGGTGGGGCAATCGCAACACCATCGTCCACTTGTTCGAGTGG
AAGTGGTTGGACATCGCCCAGGAGTGTGAGAACTTTCTGGGACCCCAAGGATTCGCCGGC
GTTCAAGTGAGTCCCGTGAATGAGAACATCATATCGGCGGGTCGTCCTTGGTGGGAGCGA
TACCAACCCATCTCCTACAAGCTGACCACTCGGTCCGGTAATGAGGAGGAGTTCGGTGAC
ATGGTCCGTCGTTGCAACGATGTGGGTGTTCGTATCTATGTGGATGTGCTGTTGAACCAC
ATGTCTGGAGATTTTGACGGTGTGGCTGTGGGCACTGCTGGAACAGAGGCGGAACCCAGA
AAGAAATCCTTCCCAGGAGTGCCGTACACCGCCCAGGACTTCCATCCCACCTGCGAGATT
ACCGACTGGAACGATCGCTTCCAGGTGCAACAGTGCGAGCTTGTTGGCCTCAAGGATCTA
AACCAGAGCAGTGACTGGGTGAGGAGCAAGCTAATTGAGTTCCTGGATCACCTCATCGAA
CTCGGTGTTGCCGGTTTCCGAGTGGATGCCGCCAAGCACATGGCATCGGAGGATCTAGAG
TTCATCTACAGCAGCCTGAGCAACCTGAACATCGCTCACGGTTTTCCCCACAACTCCCGC
CCCTTCATCTTCCAGGAGGTAATTGATCACGGTCACGAAACCGTGTCCCGTGATGAGTAC
AAGGACCTGGGTGCCGTCACCGAGTTCCGATTCTCCGAGGAGATCGGCAACGCCTTCCGT
GGCAATAACGCACTGAAGTGGCTGCAGAGCTGGGGCACCGGCTGGGGATTCTTGCCCTCG
GGTCAGGCCTTGACCTTTGTGGACAACCACGATAACCAGAGGGATGCGGGTGCAGTGCTG
AGCTACAAGTCGCCCAAGCCGTACAAGATGGCCACCGCCTTCCACTTGGCCTACCCCTAT
GGCATCAGTAGGGTGATGAGCTCGTTCGCCTTCGATGATCACGATACCCCGCCGCCGCAG
GATGCGCAGGAGAGGATTATTTCGCCCGAGTTCGATGAGGATGGAGCCTGTGTGAATGGC
---TGGATTTGCGAGCACCGTTGGCGCCAGATTTATGCGATGGTGGGCTTCAAGAATGCC
GTGCGCGATACGGAGATCACCGGTTGGTGGGACAATGGAGACAGCCAGATCTCGTTCTGT
CGCGGCAACAAGGGCTTCCTGGCGTTGAACAACAACCTGTACGATCTGTCGCAGGATTTG
AACACCTGTTTGCCCGCCGGAACCTACTGCGATGTGATTTCCGGCAGCCTGATCGACGGA
TCCTGCACCGGAAAATCGGTCACTGTGAACGAGCAAGGCTATGGCTATATCCACATCGGC
TCCGATGACTTCGACGGTGTCCTGGCCCTGCATGTGGATGCCAAAGTTTAA
>D.paramelanica
------------------------------------------------------------
------------------------------------------------------------
------------------------------------------------------------
------------------------------------------------------------
------------------------------------------------------------
------------------------------------------------------------
------------------------------------------------------------
------------------------------------------------------------
------------------------------------------------------------
------------------------------------------------------------
------------------------------------------------------------
------------------------------------------------------------
------------------------------------------------------------
------------------------------------------------------------
------------------------------------------------------------
------------------------------------------------------------
------------------------------------------------------------
------------------------------------------------------------
------------------------------------------------------------
------------------------------------------------------------
------------------------------------------------------------
------------------------------------------------------------
------------------------------------------------------------
------------------------------------------------------------
---------------------------------------------------
>D.persimilis
---ATGTTCAAGTTCACGTTCGCATTGGCGCTCTGCGTTCTGGCCGCCGGTTTGGTGCTG
GCGCAGCATAACCCTCACTGGTGGGGCAACCGGAATACCATCGTCCACCTCTTCGAGTGG
AAGTGGGAGGACATCGCCGAGGAGTGCGAGAACTTCCTAGGTCCGCGTGGCTTTGCCGGC
GTGCAGGTCAGTCCGGCCAACGAGAACATCGTGTCGCCAGGACGCCCCTGGTGGGAGCGC
TACCAGCCGATCTCCTACAAGCTGATCACGCGGTCGGGCAACGAAGAGCAGTTTGCAGAC
ATGGTGCGTCGCTGCAATGAAGTGGGCGTCCGAATCTACGTCGATGTCCTGCTCAACCAC
ATGTCGGCGGACTTTGTCGGCCAGGCTGTGGGCACGGCCGGCACAGAGGCCGATCCCGCC
GTGAAGTCGTTCCCGGGCGTGCCCTACTCAGCGGAGGACTTCCACCCGAGCTGCGAGATC
TACGATTGGAACGATCGCTACCAGATCCAGCACTGCGAGCTGNNNNNNNNNNNNNNNNNN
NNNNNNNNNNNNNNNNNNNNNNNNNNNNNNNNNNNNNNNNNNNNNNNNNNNNNNNNNNNN
NNNNNNNNNNNNNNNNNNNNNNNNNNNNNNNNNNNNNNNNNNNNNNNNNNNNNNNNNNNN
TTTATTTACGGCAGCCTGAGCGATCTGAACATTGAGCACGGATTCCCCCACAGCTCCCGT
CCTTTCATCTTCCAAGAGGTGATCGACCATGGTGGACAGGAAGTCACCCGCGAGGAGTAC
AACAGCCTGGGTGCCGTCACCGAATTCCGCTTCTCGCAGGAGATCGGCAACGCCTTCCGT
GGCAACAACGCCCTCAAGTGGCTTCAAAGCTGGGGCACCGACTGGGGCTTCCTCTCGTCG
GGCCAGGCACTTACCTTTGTCGACAATCACGATAACCAGCGTGATGGCGGAGCAGTGCTG
ACCTACAAGTCTCCTCGCCAGTACAAGATGGCCACCGCCTTCCACCTGGCCTATCCCTAC
GGCATCAGTCGCGTGATGAGCTCCTTCGCCTTCGATGACCACGACTCGGCTCCGCCCCAG
GACGCGCAGGAGGAGCTGATCTCGCCCGAGTTCGATGCGGATGGCGGCTGTGCCAATGGC
---TGGATCTGCGAGCACCGCTGGAGGCAGATCTACAACATGGTGGGGTTCAAGAACGCC
GTGCGCGACACTGAGATCTCCAATTGGTGGGACAATGGCGACAGCCAGATCGCCTTCTGC
CGCGGCTCCAAGGGCTTCATTGCATTCAACAACAACATGTACAATCTCGCGGAGGTGCTG
CAGACCTGTCTGCCCAAGGGAGTCTACTGTGACGTCATCTCGGGAGACCTGATCAACGGA
TCCTGCAGCGGCAAGTCCGTCTACGTCGGGGACGACGGCCTGGGCTTCGTGAGCATCGAT
TCCGATGACTTTGACGGCGTGTTGGCCATTCATGTGGACGCGAGAATTTAA
>D.phalerata
---ATGTTCAAGTTGACGCTA------CTCTGTCTGCTGGCCAGTACATCGCTGGCCCTG
GCACAGCACAATCCTCAGTGGTGGGGAAATCGCAACACCATTGTGCATCTGTTCGAATGG
AAGTGGGATGACATTGCCCAGGAGTGCGAGGATTTTCTGGCACCTCGCGGCTATGCCGGC
GTCCAGGTGAGCCCTGTGGCTGAGAACATCATTTCGGAGGGTCGTCCGTGGTGGGAACGC
TATCAGCCCATTTCCTATAAGCTGATCACACGCTCTGGCAACGAACTGGAGTTCGCCTCC
ATGGTGCGTCGCTGCAACGATGTTGGAGTGCGCATCTATGTGGATGTCCTGTTGAATCAC
ATGTCGGGCGACTTTGAGGGCACGGCACATGGTACGGGCGGATCTGTGGCAGAACCCCGC
TCCAAGTCCTTCCCAGCTGTTCCCTACACATCGCAGGATTTCCATCCCAGCTGTGAGATA
TACGACTGGAATGATCGCTTCCAAGTGCAGCAGTGTGAGCTGGTGGGTCTCAAGGATCTG
GACCAAAGCAAGGACTATGTGCGCAGACAGCTCATTGAAGTCCTGGATCACCTTATTACT
CTGGGTGTCGCTGGCTTCCGCGTGGATGCGGCCAAACACATGGCTGCCGATGATCTCGAT
TATATTTTCAGCAATATGCGTGACCTTAACACCGATCACGGCTTCCCCAGAAATGCGCGT
CCCTTCATCTACCAAGAGGTCATCGATCATGGTCACGAGACGGTCTCCCGTGACGAGTAC
ACTGATCTCGGCGCTGTCACCGAATTCCGTTTCTCCGAGGAAATCGGCAAAGCTTTCCGT
GGCAACAATGCGTTGAAATGGCTGCAAAGCTGGGGAACCGATTGGGGTTTCCTGCCCTCT
GATCAGGCGTTGACCTTCGTGGACAACCACGACAACCAGCGCGATGGTGGCCAGGAGCTG
AACTACAAGTCGCCCAAGCAATACAAAATGGCCACCGCATTCCACCTGGCCTTCCCCTAC
GGCATCAGCCAGGTGATGAGCTCCTTTGGCTTTGACGATCGCGATCAGGCGCCACCCCAG
GATTCCCAGGAGCGCATCATCTCGCCCGAGTTCGATGACGATGGTGCCTGCACCAACGGC
---TGGATTTGTGAGCATCGCTGGCGTCAGATCTACAATATGGTGGGTTTCAAGAACACC
GTGCGCGGTACCGAGGTCTCCAACTGGTGGGACAATGGGGACAATCAGATCGCCTTCTGT
CGCGGCAACAAGGGCTTCATTGCCTTCAACAACAACCGTTACAATCTCTCCGAGAATCTG
CAAACCTGTCTGCCAGCTGGCGAGTACTGTGACGTCATCTCCGGCGGTCTCGTAGACGGC
TCCTGCACCGGAAAATCGGTGTATGTGGACAACAACGGTTACGGCCACATCAGCATTGAA
TCCGATGAGTTCGACGGTGTCCTGGCCCTACACACAGATGCCCGATTGTAA
>D.pseudoobscura
---ATGTTCAAGTTCACGTTCGCATTGGCGCTCTGCGTTCTGGCCGCCGGTTTGGTGCTG
GCGCAGCATAACCCTCACTGGTGGGGCAACCGGAATACCATCGTCCACCTCTTCGAGTGG
AAGTGGGAGGACATCGCCGAGGAGTGCGAGAACTTCCTAGGTCCGCGAGGCTTTGCCGGC
GTGCAGGTCAGTCCGGCCAACGAGAACATCGTGTCGCCAGGACGCCCCTGGTGGGAGCGC
TACCAGCCGATCTCCTACAAGCTGATCACGCGGTCGGGCAACGAAGAGCAGTTTGCAGAC
ATGGTGCGTCGCTGCAATGAAGTGGGCGTCCGAATCTACGTCGATGTCCTGCTCAACCAC
ATGTCGGCGGACTTTGTCGGCCAGGCTGTGGGCACGGCCGGCACAGAGGCCGATCCCGCC
GTGAAGTCGTTCCCGGGCGTGCCCTACTCAGCGGAGGACTTCCACCCGAGCTGCGAGATC
TACGATTGGAACGATCGCTACCAGATCCAGCACTGCGAGCTGGTGGGCCTTAAGGATCTC
GATCAGAGCCGAGACTGGGTTAGGACCAAGCTGATTGAGTTCCTCGATCATCTGATCGAG
CTGGGAGTGGCTGGCTTCCGCGTGGATGCGGCCAAGCACATGGCCTCAGAGGATCTCGAG
TTTATTTACGGCAGCCTGAGCGATCTGAAAATTGAGCACGGATTCCCCCACAGCTCCCGT
CCTTTCATCTTCCAAGAGGTGATCGACCATGGTGGACAGGAAGTCACCCGCGAGGAGTAC
AACAGCCTGGGTGCCGTCACCGAATTCCGCTTCTCGCAGGAGATCGGCAACGCCTTCCGT
GGCAACAACGCCCTCAAGTGGCTTCAAAGCTGGGGCACCGACTGGGGCTTCCTCTCGTCG
GGCCAGGCACTTACCTTTGTCGACAATCACGATAACCAGCGTGATGGCGGAGCAGTGCTG
ACCTACAAGTCTCCTCGCCAGTACAAGATGGCCACCGCCTTCCACCTGGCCTATCCCTAC
GGCATCAGTCGCGTGATGAGCTCCTTCGCCTTCGATGACCACGACTCGGCTCCGCCCCAG
GACGCGCAGGAGGAGCTGATCTCGCCCGAGTTCGATGCGGATGGCGGCTGTGCCAATGGC
---TGGATCTGCGAGCACCGCTGGAGGCAGATCTACAACATGGTGGGCTTCAAGAACGCC
GTGCGCGACACTGAGATCTCCAATTGGTGGGACAATGGCGACAGCCAGATCGCCTTCTGC
CGCGGCTCCAAGGGCTTCATTGCATTCAACAACAACATGTACAATCTCGCGGAGGTGCTG
CAGACCTGTCTGCCCAAGGGAGTCTACTGTGACGTCATCTCGGGAGACCTGATCAACGGA
TCCTGCAGCGGCAAGTCCGTTTACGTCGGGGACGACGGCCTGGGCTTCGTGAGCATCGAT
TCCGATGACTTTGACGGCGTGTTGGCCATTCATGTGGACGCGAGAATTTAA
>D.pseudotakahashii
---ATGTTCAAGTTCGCTTTGGCCCTGACGCTCTGCTTGGCGGGC---AGCCTTTCGCTG
GCCCAGCACAACCCGCATTGGTGGGGCAATCGCAACACCATCGTCCACTTGTTCGAGTGG
AAATGGTCGGACATCGCCCAGGAGTGTGAGACTTTCCTGGGGCCCCGGGGCTTCGCCGGG
GTGCAAGTGAGTCCCGTGAATGAGAACATCATTGCGGCGGGTCGTCCCTGGTGGGAGAGA
TACCAGCCCATCTCCTACAAGCTGACAACTCGATCGGGAAATGAGGAGGAGTTCGGTGAT
ATGGTCCGTCGTTGCAACGAAGTGGGTGTTCGCATCTACGTGGATGTGCTTTTAAACCAC
ATGTCCGGCGACTTCGACGGAGTGGCTGTGGGCACCGCCGGAACAGAGGCGGAACCTAGC
AAGAAGTCCTTCCCAGGTGTTCCCTTCACCGCCCAGGACTTCCATCCCACCTGCGAGATC
ACAGACTGGAACGATCGCTTCCAGGTGCAACAATGCGAATTGGTTGGCCTCAAGGATCTC
GACCAGGGCAGCGAGTGGGTTAGGAGCAAGCTTATCGAGTTTCTGGATCACCTCATCGAA
CTGGGTGTTGCTGGTTTCCGAGTGGATGCCGCCAAGCACATGGCTTCGGAGGATCTCGAG
TACATCTACGGCAGCCTGAGCGACCTGAGCATCGATCATGGTTTTCCCCACAACGCCAGA
CCCTTCATCTTCCAGGAGGTTATAGACCATGGTCACGAAACCGTGTCCCGAGACGAATAC
AAGGATCTGGGTGCCGTCACCGAGTTCCGTTTCTCCGAGGAAATTGGCAATGCCTTCCGC
GGCAACAACGCATTAAAGTGGCTGCAGAGCTGGGGCACCGGCTGGGGATTCCTGCCCACG
ACCCAGGCCTTGACCTTTGTGGACAACCATGACAACCAGAGAGACGCCGGAGCAGTGCTG
AACTACAAGTCCCCCAGGCAGTACAAGATGGCCACCGCCTTCCATTTGGCCTACCCCTAT
GGCATCAGTCGCGTGATGAGCCCGTTCGCCTTCGATGATCACGATACTCCGCCGCCACAG
GATGCGCAGGAGAGGATTATTTCGCCCGAGTTCGATGAGAACGGAGCCTGTGTGAACGGA
---TGGATTTGCGAGCACCGCTGGCGACAGATCTACGCGATGGTGGGCTTCAAGAATGCT
GTGCGTGACACGGAGCTTTCCGAGTGGTGGGACAATGGAGACAACCAGATCTCCTTCTGC
CGCGGCAACAAGGGCTTCCTGGCGGTCAACAACAACCTGTACGACCTGTCGCAGGATCTA
AACACCTGTCTGCCTGCCGGAACTTACTGCGATGTGATTTCTGGCAGCCTCATCGATGGT
TCCTGTACCGGAAAATCTGTGACAGTTAATGAGCACGGGTACGGCTATATCCATATCGGA
TCTGATGACTTCGATGGTGTCCTGGCCCTGCATGTGGATGCCCGAGTTTAA
>D.saltans
------------------------------------------------------------
------------------------------------------------------------
------------------------------------------------------------
------------------------------------------------------------
------------------------------------------------------------
------------------------------------------------------------
------------------------------------------------------------
------------------------------------------------------------
------------------------------------------------------------
------------------------------------------------------------
------------------------------------------------------------
------------------------------------------------------------
------------------------------------------------------------
------------------------------------------------------------
------------------------------------------------------------
------------------------------------------------------------
------------------------------------------------------------
------------------------------------------------------------
------------------------------------------------------------
------------------------------------------------------------
------------------------------------------------------------
------------------------------------------------------------
------------------------------------------------------------
------------------------------------------------------------
---------------------------------------------------
>D.santomea
---ATGTTCAAGTTGGCTTTGACCCTGACACTCTGCTTGGCGGGC---AGCCTTTCGCTG
GCCCAGCACAATCCCCATTGGTGGGGCAATCGCAACACCATCGTCCACTTGTTCGAGTGG
AAGTGGTCGGACATTGCCCAGGAGTGTGAGAATTTTCTGGGACCCCGAGGATTCGCCGGC
GTTCAAGTGAGCCCCGTGAATGAGAACATCATATCGGCGGGTCGTCCTTGGTGGGAGCGA
TACCAACCCGTCTCATATAAGCTGACCACTCGGCCTGGTGATGAGGAGGAGTTCGGTGAC
ATGGTCCGTCGTTGCAACGATGTGGGTGTTCGTATCTATGTGGATGTGCTGTTGAATCAC
ATGTCCGGAAGATTTGACGGTGTGGCTGTGGGTACTGCCGGAACAGAGGCGGAACCTGGA
AAGATATCCTTCCAAGGTGTTCCGTACACCGCCCAGGACTTCCATCCCACGTGCGAGATT
ACCGACTGGAACGATCGCTTCCAGGTGCAACAGTGCGAGCTGGTTGGCCTCAAGGATCTC
GACCAGAGCAGTGACTGGGTGAGGAGCAAGCTAATTGAATTCCTGGATCACCTCATCGAA
CTGGGTGTTGCCGGTTTCCGGGTGGATGCCGCCAAGCACATGGTATCGGAGGATCTGGAG
TACATCTACAGCAGTCTGAGCAACCTGAACATCGACCACGGATTTCCCCACAACTCCCGT
CCATTCATCTTCCAGGAGGTAATTGATCATGGTCACGAAACCGTGTCCCGTGATGAGTAC
AAGAACCTGGGTGCCGTCACCGAGTTCCGATTCTCCGAGGAGATTGGCAACGCCTTCCGT
GGCAACAACGCACTGATGTGGCTGCAGAGCTGGGGCACCGGCTGGGGATTCCTACCCTCG
GGTCAGGCCCTGACCTTTGTGGACAACCTCGATAACCAGAGAGATGCGGGTGCCGTCCTG
AACTACAAGTCGCCCAAGCAGTACAAGATGGCCACCGCTTTCCATTTGGCCTATCCCTAC
GGCATCAGTCGGGTGATGAGCTCGTTCGCCTTCGACGATCACGATACTCCGCCGCCACAG
GATGCGCAGGAGAGGATTATTTCGCCCGAATTCGATGAGGATGGAGCCTGTGTGAATGGC
---TGGATTTGCGAGCACCGTTGGCGTCAGATCTACGCGATGGTGGGCTTCAAGAACGCC
GTGCGGGATACGGAGATCACCGGTTGGTGGGACAATGGAGACAACCAGATCTCGTTCTGT
CGCGGCAACAAGGGCTTCCTGGCGATCAACAACAACCTGTACGATCTGTCGCAGGACCTG
AACACCTGTCTGCCCCAAGGAACCTACTGCGATGTGATTTCCGGCAGCCTGATCGACGGA
TCCTGCACCGGCAAGTCGGTCACTGTGAACGAGCATGGCTATGGCTATATCCACATTGGA
TCCGATGATTTCGATGGTGTCCTGGCCCTGCATGTGGATGCCAAAGTTTAA
>D.sechellia
---ATGTTCAAGTTCGCTTTGACCCTGACGCTCTGCTTGGCGGGC---AGCCTTTCGCTG
GCCCAGCACAATCCCCATTGGTGGGGCAATCGCAACACCATCGTCCACTTGTTCGAGTGG
AAGTGGTCCGACATTGCCCAGGAGTGTGAGAGTTTTCTGGGACCCCGAGGATTCGCCGGC
GTGCAAGTGAGCCCCGTTAATGAGAACATCATATCGGCGGGTCGTCCGTGGTGGGAGCGA
TACCAACCCATCTCGTACAAGCTGACCACTCGTTCTGGTAACGAGGAGGAATTCGGTGAC
ATGGTGCGTCGTTGCAACGATGTGGGTGTTCGTATCTATGTGGATGTGCTGTTGAACCAC
ATGTCCGGAGATTTTGACGGTGTGGCTGTGGGCACTGCCGGAACAGAGGCGGAACCCAGG
AAGAAATCTTTCCCAGGAGTTCCATACACCGCACAGGACTTTCATCCCACCTGCGAGATT
ACCGACTGGAACGATCGCTTCCAGGTGCAACAATGCGAACTGGTTGGCCTCAAGGATCTC
GACCAGAGCAGCGACTGGGTGAGAAGCAAGCTAATTGAGTTCCTGGATCACCTCATTGAA
CTGGGTGTTGCTGGTTTCCGGGTGGATGCCGCCAAGCACATGGCATCGGAGGATCTGGAG
TACATCTACAGCAGCCTGAGCAACCTGAACATCGATCACGGATTTCCCCACAACTCCCGC
CCCTTCATCTTCCAGGAGGTAATAGATCACGGTCACGAAACCGTGTCCCGTGATGAGTAC
AAGGACCTGGGTGCCGTCACCGAGTTCCGATTCTCCGAGGAGATTGGCAACGCCTTCCGT
GGCAACAACGCACTGAAGTGGCTGCAGAGCTGGGGCACCGGTTGGGGATTCTTGCCCTCG
GGTCAGGCTTTGACCTTTGTGGACAACCACGATAACCAGAGAGATGCGGGTGCCGTGCTA
AGCTACAAGTCGCCCAGGCAGTACAAAATGGCAACCGCCTTCCATTTGGCCTATCCCTAC
GGCATCAGTCGGGTGATGAGCTCATTCGCCTTCGATGACCACGATACCCCGCCGCCGCAG
GATGCGCAGGAGAGGATTATTTCGCCGGAGTTCGATGAGGATGGAGCCTGCGTGAATGGC
---TGGATTTGCGAGCACCGTTGGCGTCAGATCTACGCGATGGTGGGCTTCAAGAACGCC
GTTCGGGATACGGAGATCACCGGTTGGTGGGACAATGGAGACAACCAGATCGCCTTCTGT
CGCGGCAACAAGGGCTTCCTAGCGATCAACAACAACCTGTACGATCTGTCGCAGGATCTG
AACACCTGTCTGCCCGCCGGAACGTACTGCGATGTGATTTCCGGCAGCCTGATCGACGGA
TCCTGCACCGGAAAATCGGTCACTGTGAACGAGAATGGTTTTGGCTATATCCACATCGGA
TCCGATGACTTCGACGGTGTTCTGGCCCTTCACGTGGATGCCAAAGTTTAA
>D.simulans
---ATGTTCAAGTTCGCTTTGACCCTGACGCTCTGCTTGGCGGGC---AGCCTTTCGCTG
GCCCAGCACAATCCCCATTGGTGGGGCAATCGCAACACCATCGTCCACTTGTTCGAGTGG
AAGTGGTCGGACATTGCCCAGGAGTGTGAGAGTTTTCTGGGACCCCGAGGATTCGCTGGC
GTGCAAGTGAGCCCCGTTAATGAGAACATCATATCGGCGGGTCGTCCATGGTGGGAGCGA
TACCAACCCATCTCGTACAAGCTGACCACTCGGTCTGGTAACGAGGAGGAATTCGGTGAC
ATGGTGCGTCGTTGCAACGATGTGGGTGTTCGTATCTATGTGGATGTGCTGTTGAATCAC
ATGTCCGGAGATTTTGACGGTGTGGCTGTGGGCACTGCCGGAACAGAGGCGGAACCAAGG
AAGAAATCTTTCCCAGGAGTTCCATACACCGCACAGGACTTCCATCCCACCTGCGAGATT
ACCGACTGGAACGATCGCTTCCAGGTGCAACAGTGCGAACTGGTTGGCCTCAAGGATCTC
GACCAGAGCAGCGACTGGGTGAGGAGCAAGCTAATTGAGTTCCTGGATCACCTCATCGAA
CTGGGTGTTGCTGGTTTCCGTGTGGATGCCGCCAAGCACATGGCATCGGAGGATCTAGAG
TACATCTACAGCAGCCTGAGCAACCTAAACATCGATCACGGATTTCCCCACAACTCCCGC
CCCTTCATCTTCCAGGAGGTAATTGATCACGGTCACGAAACCGTGTCCCGTGATGAGTAC
AAGGAACTGGGTGCCGTCACCGAGTTCCGATTCTCCGAGGAGATTGGCAACGCCTTCCGT
GGCAACAACGCACTGAAGTGGCTGCAGAGCTGGGGTACCGGTTGGGGATTCTTGCCCTCG
GGTCAGGCCTTGACCTTTGTGGACAACCACGATAACCAGAGAGACGCGGGTGCCGTGCTG
AACTACAAGTCGCCCAAGCAGTACAAGATGGCAACCGCCTTCCATTTGGCCTATCCATAC
GGCATCAGTCGGGTGATGAGCTCGTTCGCCTTCGATGACCACGATACCCCGCCGCCACAG
GATGCGCAGGAGAGGATTATTTCGCCCGAGTTCGATGAGGATGGAGCCTGTGTGAATGGC
---TGGATTTGCGAGCACCGTTGGCGTCAGATCTACGCGATGGTAGGCTTCAAGAACGCC
GTTCGGGATACCGAGATCACCGGTTGGTGGGACAATGGAGACAACCAGATCTCCTTCTGT
CGCGGCAACAAGGGCTTCCTGGCGATCAACAACAACCAGTACGATCTGTCGCAGGATCTG
AATACCTGTCTGCCCACTGGAACCTACTGCGATGTGATTTCCGGCAGCCTGATCGACGGA
TCCTGCACCGGCAAATCGGTCACTGTGAACGAGAATGGTTATGGCTATATCCACATCGGA
TCCGATGACTTCGACGGTGTACTGGCCCTGCATGTGGATGCCAAAGTTTAA
>D.subobscura
---ATGTTCAAGTTCACTTTCGCACTGGCACTCTGTGTGCTCGCCGCTGGATCGGCGCTG
GCGCAGCACAATCCCCACTGGTGGGGCAACCGCAACACAATCGTCCATCTCTTCGAGTGG
CAATGGGAGGACATCGCCGAGGAGTGCGAGAACTTCCTGGGTCCACGTGGCTTTGCCGGC
GTGCAGGTCAGTCCGGCCAACGAGAACATCGTGTCGCCGGGACGGCCCTGGTGGGAGCGC
TACCAGCCCATCTCCTACAAGCTGATCACTCGCTCGGGCGACGAGGAGCAATTCGCGGAC
ATGGTGCGTCGCTGCAACGATGTCGGCGTCCGCATCTACGTCGATGTGCTGCTCAACCAC
ATGTCAGCGGACTTTTACGGCCAGGCCGTGGGCACGGCCGGCACTGAGGCTGATCCCGCC
ACAAAGTCNTTCCCGGGAGTGCCCTACACCGCCGAGGACTTCCATCCGAGCTGCCAGATC
TACGACTGGAACGATCGCTTCCAGATCCAGCAGTGCGAGCTGGTGGGCCTCAAGGATCTC
GACCAGAGCCGCGACCATGTGCGGACCAAGCTGATCGAGTTCCTCGATCATCTGATCGAG
CTGGGAGTCGCTGGCTTCCGCGTGGATGCCGCCAAGCACATGGCCTCTGAGGATCTTGAG
TTCATTTATGGCAGCCTGAGCGATCTGAAAACCGAGCACGGATTCCCCCACAACGCACGT
CCCTTCATCTTCCAGGAGGTGATCGATCATGGCGGCCAGGAGGTCACCCGCGAGGAGTAC
AACAGCCTGGGAGCCGTCACCGAGTTCCGTTTCTGGCAGGAGATTGGCAACGCCTTCCGC
GGCAACAACGCCTTCAAGTGGCTGCAGAGCTGGGGCACCGACTGGGGCTTCTTTTCGTCC
GGGCAGGCATTCACCTTCGTGGACAACCACGACAACCAGCGTGATGGCGGCGCAGTGCTG
ACCTACAAGATTCCCCGCCAGTACAAGATGGCCACCGCCTTCCACCTGGCCTATCCCTAC
GGCATCAGTCGCGTCATGAGCTCCTTCGCCTTCGACGATCACGATTCGGCCCCGCCCCAG
AACGCGCAGGAGCAGCTGATCTCGCCCGAGTTCGATTCGGATGGCGCCTGCGTCAATGGC
---TGGATCTGCGAGCACCGCTGGCGACAGATCTACAACATGGTGGGCTTCAAGAACGCC
GTCCGCGACACTCCAGTCACCAACTGGTGGGACAACGGCGACAGCCAGATTGCCTTCTGC
CGCGGCTCCAAGGGCTTCATTGCCATCAACAACAATCTGTACGATCTCGCAGAGACTCTG
CAGACCTGCCTGCCCGCCGGCGTCTACTGTGACGTCATCTCTGGCGACCTGATCCACGGC
TCCTGCAGCGGCAAGTCCGTCACTGTGGGCAACGATGGCCGCGCATTCGTGAGCATCGGC
TCCAATGACTTTGATGGCGTTTTGGCCATTCATGTGGATGCGAAACTCTGA
>D.takahashii
---ATGTTCAAGTTCGCTTTGGCCCTGACGCTCTGCTTGGCGGGC---AGCCTTTCGCTG
GCCCAGCACAACCCGCATTGGTGGGGCAACCGCAACACCATCGTCCACTTGTTCGAGTGG
AAGTGGTCGGACATCGCCCAGGAGTGCGAGACCTTCCTGGGGCCCCGGGGCTTCGCCGGA
GTGCAAGTGAGTCCCGTGAATGAGAACATCATTTCGGCGGGTCGTCCCTGGTGGGAGAGA
TACCAGCCCATCTCCTACAAGCTGACAACTCGATCGGGAAATGAGGAGGAGTTCGGTGAC
ATGGTCCGTCGTTGCAACGACGTGGGTGTTCGCATCTACGTGGATGTGCTCCTGAACCAC
ATGTCCGGCGACTTCGACGAAGTGGCTGTGGGCACCGCCGGAACAGAGGCGGAACCTAGC
AAGAAGTCCTTCCCAGGTGTTCCCTTCACCGCCCAGGACTTCCATCCCACCTGCGAGATC
ACAGACTGGAACGATCGCTTCCAGGTGCAACAGTGCGAATTGGTTGGCCTCAAGGATCTG
GACCAGGCCAGCGAGTGGGTGAGGAGCAAGCTTATTGAGTTCCTGGACCACCTCATCGAA
CTGGGTGTTGCTGGCTTCCGAGTGGATGCCGCTAAGCACATGGCTTCGGAGGATCTCGCG
TACATCTACGGAAGCCTGAGCGACCTGAACATCGATCACGGTTTCCCCCACAACGCCAGG
CCCTTCATCTTCCAGGAGGTTATTGACCATGGTCACGAAACCGTGTCCCGTGATGAGTAC
AAGGATCTGGGTGCCGTCACCGAGTTCCGTTTCTCCGAGGAGATTGGCAAAGCCTTCCGC
GGCAACAACGCATTGAAGTGGCTGCAGAGCTGGGGCACCGGCTGGGGATTCCTGCCCACG
ACTCAGGCCCTGACCTTTGTGGACAACCATGACAACCAGAGAGATGCGGGAGCCGTGCTA
AAGTACAAGTCCCCCAGGCAGTACAAGATGGCCACCGCCTTCCATTTGGCCTACCCCTAT
GGCATCAGTCGTGTGATGAGCTCCTTTGCCTTCGATGACCACGATACTCCGCCGCCACAG
GATGCGCAGGAGAGGATTATTTCGCCCGAGTTCGATGAGGACGGCGCCTGTGTGAATGGA
---TGGATTTGCGAGCACCGCTGGCGACAGATCTACGCGATGGTGGGCTTCAAGAATGCT
GTGCGAGACACGGAGCTTTCCGAGTGGTGGGACAATGGAGACAACCAGATCTCATTCTGC
CGCGGCAACAAGGGCTTCCTGGCGATCAACAACAACCTGTACGACCTGTCACAGGATCTT
AACACCTGTCTGCCTGCCGGAACCTACTGCGATGTGATTTCTGGCAGCCTAATCGATGGT
TCCTGTACCGGAAAATCTGTGACTGTTAATGAGCACGGGTACGGCTATATCCACATCGGA
TCGGATGACTTCGATGGTGTCCTGGCCCTGCATGTGGATGCCCGAGTTTAA
>D.teisseri
---ATGTTCAAGTTGGCTTTGACCCTGACGCTCTGCTTGGCGGGC---AGCCTTTCGCTG
GCCCAGCACAATCCCCATTGGTGGGGCAATCGGAACACCATCGTCCACTTGTTCGAGTGG
AAGTGGTCGGACATCGCCCAGGAGTGTGAGAGTTTTCTGGGACCGCGAGGATTCGCCGGC
GTTCAAGTGAGCCCGGTGAATGAAAACATCATAGCGGCGGGTCGTCCTTGGTGGGAGCGA
TACCAACCCATCTCGTACAAGCTGACCACTCGGTCTGGTAATGAGGAGGAATTCGGTGAC
ATGGTGCGTCGTTGCAACGACGTGGGTGTTCGTATCTATGTGGATGTGCTGTTGAATCAC
ATGTCCGGAGATTTTGACGGTGTCGTTGTGGGCACTGCCGGAACAGAGGCGGAACCCAGA
GAGAAATCCTTCCCAGGAGTTCCGTACACCGCCCAGGACTTCCATCCCACGTGCGAGATC
ACCGACTGGAACGATCGCTTCCAGGTGCAACAGTGCGAGCTGGTTGGCCTCAAGGATCTC
GACCAGAGCAGCGACTGGGTGAGGAGCAAGCTAATTGAATTCCTGGATCACCTCATCGAA
CTGGGTGTGGCCGGTTTCCGGGTGGACGCCGCCAAGCACATGGCATCGGAGGATCTAGAG
TACATCTACAGCAGCCTGAGCAACCTGAACATAGACCACGGATTTCCGCACAACTCCCGC
CCATTCATCTTCCAGGAGGTAATTGACCACGGTCACGAAACCGTGTCCCGTGATGAGTAC
AAGGACCTGGGTGCCGTCACCGAGTTCCGATTCTCCGAGGAGATTGGCAACGCCTTCCGT
GGCAACAACGCACTGAAGTGGCTGCAGAGCTGGGGCACCGGCTGGGGATTCCTGCCCTCG
GGTCAGGCTTTAACCTTTGTGGACAACCACGATAACCAGAGGGATGCGGGTGCCGTGCTG
AACTACAAGTCGCCCAAGCAGTACAAGATGGCCACCGCCTTCCATTTGGCCTATCCCTAC
GGCATCAGTCGGGTGATGAGCTCGTTCGCCTTCGATGATCACGACACTCCGCCGCCGCAG
GATGCGCAGGAGAGGATTGTTTCGCCCGAGTTCGATGAGGATGGAGCCTGTGTGAATGGC
---TGGATTTGCGAGCACCGTTGGCGTCAGATCTACGCGATGGTGGGCTTCAAGAACGCC
GTGCGGGATACGGAGGTCACCGGCTGGTGGGACAATGGAGACAACCAGATCTCGTTCTGT
CGCGGCAACAAGGGCTTCCTGGCGATCAACAACAACCTCTACGATCTGTCGCAGGACCTG
AACACCTGTCTGCCCGAAGGAACCTACTGCGATGTGATTTCCGGCAGCCTGATCGACGGA
TCCTGCACCGGCAAGTCGGTCACTGTGAACGAGTATGGCTTTGGATATATCCACATTGGA
TCTGATGACTTCGACGGGGTCCTGGCCCTGCATGTGGATGCGAGAGTTTAG
>D.tenebrosa
------------------------------------------------------------
------------------------------------------------------------
AAGTGGGATGACATTGCCCAGGAGTGMGAGGAGTTTCTGGCACCCCGCGGCTATGCCGGA
GTCCAGGTGAGCCCCGTCGCTGAGAACATTATCTCAGAGGGTCGACCATGGTGGGAACGC
TACCAGCCCATCTCCTACAAGCTAATCACGCGCTCCGGCAACGAGCTGGAGTTCGCCTCC
ATGGTGCGTCGCTGCAACGATGTGGGTGTGCGCATCTATGTGGATGTCCTGCTGAACCAC
ATGTCGGGCGACTTTGACGGCACTGCCCATGGCACTGGCGGATCTGTGGCCGAGCCTCGC
CGCAAGTCCTTCCCAGCTGTGCCCTACACAGCGCAGGACTTCCATCCCAGCTGCGAGATT
CACGACTGGAATGATCGCTTCCAAGTGCAGCAGTGCGAGCTGGTGGGTCTCAAGGATCTG
GACCAGCGCAGCGACTATGTGCGCAGACAGCTCATCGAAGTCCTGGATCACCTCATCACT
CTGGGTGTCGCTGGCTTCCGCGTGGATGCGGCCAAACACATGGCTGCC------------
------------------------------------------------------------
------------------------------------------------------------
------------------------------------------------------------
------------------------------------------------------------
------------------------------------------------------------
------------------------------------------------------------
------------------------------------------------------------
------------------------------------------------------------
------------------------------------------------------------
------------------------------------------------------------
------------------------------------------------------------
------------------------------------------------------------
------------------------------------------------------------
---------------------------------------------------
>D.tristis
---ATGTTCAAGTTCACTTTCGCATTGGCGCTCTGCGTTCTGGCCGCCGGCTCGGCACTG
GCGCAGCACAACCCCCACTGGTGGGGCAACCGGAATACCATCGTCCACCTCTTCGAGTGG
AAGTGGGAGGACATCGCCGAGGAGTGCGAGAACTTCCTGGGCCCCCGGGGCTTTGCCGGC
GTGCAAGTCAGTCCGGCCAACGAGAACATCGTGTCGCCAGGACGCCCCTGGTGGGAGCGC
TACAAGCCCATCTCCTACCAGCTGACCACGCGGTCGGGCAACGAAGAGCAGTTCGCCGAC
ATGGTGCGTCGCTGCAACGCTGTGGGCGTCCGCATCTACGTCGATGTGCTGCTCAACCAC
ATGTCGGCGGACTTTGTCGGTCAGGCTGTGGGCACAGCCGGCACTCAGGCCGATCCTGCC
ACGAAGTCCTTCCCGGGAGTGCCCTACTCCGCCGAGGACTTCCACCCGAGTTGCGAGATC
TACGACTGGAACGATCGCTTCCAGATCCAGCAGTGCGAGCTGGTGGGCCTCAAGGATCTC
GACCAGAGCCGCGACTGGGTGAGGACCAAGCTGGTTGAGTTCCTCGATCACCTCATCCAG
CTGGGAGTTGCCGGCTTCCGCGTGGATGCGGCCAAGCACATGGCCTCCGAGGATCTTGCG
TTCATTTATGACCGCCTGAGCGATCTGAAAATCGAGCACGGATTCCCCCACAACTCGCGT
CCCTTCATCTTCCAAGAGGTGATCGACCATGGTGGCCAGGAGGTCACCCGCGAGGAGTAC
AGCAACCTGGGTGCCGTCACCGAGTTCCGATTCTCGCAGGAGATCGGCAACGCCTTCCGC
GGCAACAACGCGCTCAAGTGGCTCCAGAGCTGGGGCACCGACTGGGGCTTCCTCTCGTCG
GGCCAGGCACTCACCTTCGTGGACAACCACGGCAACCAGCGCGACGGCGGCGCAGTGCTG
ACCTACAAGTCCCCCCGCCAGTACAAGATGGCCACCGCCTTCCACCTGGCCTACCCCTAC
GGCATCAGTCGCGTTATGAGCTCCTTCGCCTTTGACGACCACGACTCGGCACCGCCCCAG
GACGCGCAGGAGCAGCTGATCTCGCCCGAGTTCGATGCGGATGGCGGCTGTCTCAACGGC
---TGGATCTGCGAGCACCGCTGGAGGCAGATCTACAACATGGTGGGCTTCAAGAAC---
------------------------------------------------------------
------------------------------------------------------------
------------------------------------------------------------
------------------------------------------------------------
---------------------------------------------------
>D.virilis
---ATGCTTAAGTTA------ACGTTAGTCTGTATGTTGGCCAGC------TTGGCGCTG
GCCCAGCACAATCCACAATGGTGGGGCAATCGCAACACCATTGTCCATCTGTTTGAATGG
AAATGGGCAGACATTGCGCAGGAGTGCGAGGATTTCCTGGCGCCGCATGGCTATGCGGGC
GTACAGGTGAGCCCCGTTGCCGAGAATATCATATCCGAGGGTCGGCCATGGTGGGAACGC
TACCAGCCCATCTCCTACAAGCTGATCACACGCTCCGGCAACGAGCTGGAGTTCGCCGAC
ATGGTGCGCCGCTGCAATGATGTGGGTGTGCGCATCTATGTGGATGTTCTGCTCAATCAC
ATGTCCGGCGACTGGGTGGGCACTGCCCACGGCACTGGCGGCTCTGTGGCCGAGCCCAGC
AGCAAGTCCTTCCCGGCTGTGCCCTATACAGCGCAGGATTTCCATCCCAGCTGTGAGATA
TACGACTGGAACGATCGCTTCCAAGTGCAGCAATGCGAGCTGGTGGGCCTCAAGGATCTG
GATCAGAGCAGTGATTATGTGCGCAAGCAACTGATTGAAATGCTGGATCATCTAATTACG
CTCGGCGTCGCCGGCTTCCGCGTGGATGCAGCCAAGCACATGGCTGCCGCCGATTTGGAT
TATATTTACAGCAACATGCGTGACCTGAATACCGCCCACGGCTTCCCCAACAACGCTCGC
CCCTTCATCTACCAGGAGGTGATCGACCACGGACATGAGACAGTTTCACGCGATGAGTAC
ACACCCCTTGGCGCCGTCACCGAGTTCCGTTTCTCGGAGGAAATTGGCAAAGCTTTCCGT
GGCAACAATGCTCTGAAATGGCTCCAGAGCTGGGGCACCGATTGGGGCTTCTTGCCCTCG
GACCAGGCACTGACCTTTGTGGACAATCATGACAATCAGCGTGATGGTGGGCAGGAGCTC
AACTACAAGTCGCCCAAGCAGTACAAAATGGCCACCGCCTTCCATTTGGCCTACCCGTAC
GGCATCAGTCAGGTGATGAGCTCCTTTGGCTTTGATAATCGCGATCAGGCGCCGCCACAG
GATGCCCAGGAGCGCATCATCTCGCCGGAATTCGATGCGGATGGCGCCTGCACCAACGGC
---TGGATATGCGAGCATCGCTGGCGTCAGATCTACAATATGGTGGGCTTCAAGAACACC
GTGCGTGGCACCGATCTGACCAACTGGTGGGACAATGGTGACAATCAGATTGCCTTCTGT
CGCGGCTCCAAGGGCTTTGTGGCCTTCAATAATAATCTGTACAATTTATCGGAGCATTTG
CAAACCTGTCTGCCAGCTGGCGAATACTGTGACGTCATCTCCGGCAATCTGGTGAATGGG
GCCTGTACAGGCAAATCGGTGACTGTGGATGGCAATGGCTATGGCTACATTAGCATTGGC
GCCGAGGACTTTGACGGCGTCCTGGCCCTGCACACGGATGCGCGTTTGTAA
>D.willistoni
------ATGAGATTGTCATTGTCAGTTTTACTCTGTCTCGGGTTG---GCTTTAACGCTG
GCCCAGCATAATCCCCATTGGTGGGGTAATCGGAATACCATTGTCCATCTCTTTGAATGG
AAATGGACGGATATTGCCGACAAGTGTGAACGTTTCTTGGGTCCACGTGGCTATGCCGGC
GTTCAAGTGAGTCCAGCCAATGAGAACATCATATCCGAGGGACGTCCATGGTGGGAACGC
TATCAGCCAATCTCCTATAAACTAGTTACCCGCTCTGGCAATGAATTGGAATTCGCTTCC
ATGGTTAAGCGTTGCAATGACGTGGGCGTACGCATCTATGTGGATGTCTTACTCAATCAT
ATGTCTGCCGATTTTGAAGGATTGGCCACGGGTACAGGTGGTTCAGTGGCTGAACCGGCA
AAGAAGAGTTTCCCGAGTGTCCCATACACAGCCGATGATTTCCATGAGACTTGCGAGATA
ACCGATTGGAATGATCGATTCCAGGTGCAGCAATGCGAATTGGTTGGTCTTAAGGATCTT
AATCAGAACCGTGATTGGGTGAGGACAAAGTTAATTGAGTTCTTGGATCATCTGATAGAG
CTTGGTGTGGCTGGTTTTCGTGTAGATGCTGCCAAACATATGGCATCCGAGGATCTTTCG
TTCATTTACAGTAGCGTGCGTGATTTGAACATTAATCACGGTTTTCCCAACAATGCCCGC
CCCTTTATATATCAAGAGGTCATCGATCATGGCCACGAGACTGTGACTCGCGAGGAATAC
AACGAGCTGGGCGCAGTCACCGAGTTCCGTTTCTCGGAGGAAATTGGCAAGGCATTCCGT
GGCAACAATGCCCTTAAATGGCTACAGAGTTGGGGCACCGATTGGGGCTTTTTATCTTCC
GGTCAGGCACTTACCTTTGTGGATAACCATGACAATCAGCGTGACAGTGGAGATGTTCTC
AACTACAAATCACCGAAGCAATATAAAATGGCCACTGCTTTCCATTTGGCCTATCCATAT
GGCATCAGTCGTGTCATGAGCTCATTCGGCTTCGATGATCGCGATCAGGCTCCGCCACAA
GATGCTCAAGAGCAACTGATTTCTCCTGAATTCGATGCTGATGGCGGTTGTACCAATGGA
---TGGATCTGTGAGCATCGCTGGCGACAGATCTACAATATGGTAGAATTCAAGAACACA
GTTAGGGATACAGAGTTGACCAACTGGTGGGACAATGGAGATAATCAAATCGCCTTTTGT
CGTGGCTCGAAGGGTTTCATTGCTATCAATAATAATTTGTACAATCTGTCAGAGACTCTT
CAGACTTGTTTGCCTGCAGGTGAATACTGTGATGTCATCTCTGGCAGCTTGGTGGACGGT
GCCTGCACAGGTAAGTCAGTGTCGGTCGATGGCAATGGCTATGGTTATATCCATATTGGC
ACAGAGGACTTTGATGGTGTTTTGGCCATACATACCGATGCAAAATTATAA
>D.yakuba
---ATGTTCAAGTTGGCTTTGACCCTGACACTCTGCTTGGCGGGC---AGCCTTTCGCTG
GCCCAGCACAATCCCCATTGGTGGGGCAATCGCAACACCATCGTCCACTTGTTCGAGTGG
AAGTGGTCGGACATCGCCCAGGAGTGCGAGAATTTTCTGGGCCCACGAGGATTCGCCGGC
GTTCAAGTGAGCCCCGTGAATGAGAACATCATATCGGCGGGTCGTCCTTGGTGGGAGCGA
TACCAACCCATCTCGTACAAGCTGACCACTCGGTCTGGTAATGAGGAGGAGTTCGGTGAC
ATGGTCCGTCGTTGCAACGATGTGGGTGTTCGTATCTATGTGGATGTGCTGTTGAACCAC
ATGTCCGGAGATTTCGACGGTGTGGCTGTGGGCACTGCCGGTACAGAGGCGGAACCCGGA
AAGAAATCCTTCCCAGGAGTTCCGTACAGCGCCCAGGACTTCCATCCCACGTGCGAGATT
ACCGACTGGAACGATCGCTTCCAGGTGCAACAGTGCGAGCTAGTTGGGCTCAAGGATCTC
GACCAGAGCAGTGACTGGGTGAGGAGTAAGCCTATTGAATTCCTGGATCACCTCATCGAA
CTGGGTGTTGCCGGTTTCCGGGTGGATGCCGCCAAGCACATGGCATCGGAGGATCTGGAG
TACATCTACAGCAGTCTGAGCAACCTGAACATCGACCACGGATTTCCCCACAACGCCCGT
CCCTTCATCTTCCAGGAGGTAATTGATCATGGTCACGAAACCGTGTCCCGAGATGAGTAC
AAGGACCTGGGTGCCGTCACCGAGTTCCGATTCTCCGAGGAGATTGGCAACGCCTTCCGT
GGCAACAACGCACTCAAGTGGCTGCAGAGCTGGGGCACCGGCTGGGGATTCCTACCCTCG
GGTCAGGCCCTGACCTTTGTGGACAACCACGATAACCAGAGAGATGCGGGTGCCGTGCTG
AACTACAAGTCGCCCAAGCAGTACAAGATGGCCACCGCTTTCCATTTGGCCTATCCCTAC
GGCATCAGTCGGGTGATGAGCTCGTTCGCCTTCGACGATCACGATACTCCGCCGCCACAG
GATGCGCAGGAGAGGATTATTTCGCCCGAATTCGATGAGGATGGAGCCTGTGTGAACGGC
---TGGATTTGCGAGCACCGTTGGCGTCAGATCTACGCGATGGTGGGCTTCAAGAACGCC
GTGCGGGATACGGAGATCACCGGTTGGTGGGACAATGGAGACAACCAGATCTCGTTCTGT
CGCGGCAACAAGGGCTTCCTGGCGATCAACAACAACCTGTACGATCTGTCGCAGGACCTG
AACACCTGTCTGCCCCAAGGAACCTACTGCGATGTGATTTCCGGCAGCCTGATCGACGGA
TCCTGCACCGGAAAGTCGGTCACTGTGAACGAGCATGGCTATGGCTATATCCACATTGGA
TCCGATGACTTCGATGGGGTGCTGGCCCTGCATGTGGATGCCAAAGTTTAA
>H.duncani
------------------------------------------------------------
------------------------------------------------------------
------------------------------------------------------------
------------------------------------------------------------
------------------------------------------------------------
------------------------------------------------------------
------------------------------------------------------------
------------------------------------------------------------
------------------------------------------------------------
------------------------------------------------------------
------------------------------------------------------------
------------------------------------------------------------
------------------------------------------------------------
------------------------------------------------------------
------------------------------------------------------------
------------------------------------------------------------
------------------------------------------------------------
------------------------------------------------------------
------------------------------------------------------------
------------------------------------------------------------
------------------------------------------------------------
------------------------------------------------------------
------------------------------------------------------------
------------------------------------------------------------
---------------------------------------------------
>S.lebanonensis
------------------------------------------------------------
------------------------------------------------------------
------------------------------------------------------------
------------------------------------------------------------
------------------------------------------------------------
------------------------------------------------------------
------------------------------------------------------------
------------------------------------------------------------
------------------------------------------------------------
------------------------------------------------------------
------------------------------------------------------------
------------------------------------------------------------
------------------------------------------------------------
------------------------------------------------------------
------------------------------------------------------------
------------------------------------------------------------
------------------------------------------------------------
------------------------------------------------------------
------------------------------------------------------------
------------------------------------------------------------
------------------------------------------------------------
------------------------------------------------------------
------------------------------------------------------------
------------------------------------------------------------
---------------------------------------------------
>S.pallida
---------ATGCTTCGTTACACGTTAGTCTGTCTATTGGCCACT------TTGGCTCTG
GCCCAGCACAATCCACAATGGTGGGGCAGTCGCAATACCATTGTGCATCTGTTCGAGTGG
AAGTGGGAGGATATTGCCGAGGAGTGTGAGAACTTCCTGGCTCCACATGGCTATGCTGGC
GTCCAGGTCAGTCCCGTGGCCGAGAACATCATCTCCGAGGGTCGTCCTTGGTGGGAACGC
TATCAGCCCATCTCCTACAAGCTGATTACCCGTTCCGGCAATGAGCTGGAGTTCGCTTCC
ATGGTGCGTCGCTGCAATGATGTTGGAGTTCGCATCTATGTCGATGTTCTGCTCAATCAC
ATGTCGGGTGACTGGGATGGCACTGCTCATGGTACTGGTGGCTCTGTTGCTGAGCCCCGT
AGCAAGTCCTTCCCAGCTGTGCCTTATACTGAAAGCGATTTCCATCCCAGCTGTGAGATC
TATGACTGGAACAGTCGCTTCCAGGTGCAGCAATGCGAATTGGTTGGTCTCAAGGATTTG
GATCAGAGCAGGCCAAATGTTCGTGCTCAGCTCGTTGAGGCTTTGGATCATCTGATTACC
CTTGGTGTTGCCGGTTTCCGTGTGGATGCCGCCAAACACATGGCTGCTGATGATTTGCAG
GTTATCTTTGATAGCATGCGCGATCTGAATACCGATCATGGTTTCCCCAAGGGCGCACGT
CCCTTCGTCTATCAGGAGGTCATCGATCATGGCCATGAGACTGTCTCCCGCAACGAATAC
ACTGGCCTGGGCGCTGTCACCGAGTTCCGTTTCTCCGAGGAGATCGGCAAGGCTTTCCGT
GGCAACAATGCTCTCAAGTGGCTGCAAACCTGGGGCGAAGCCTGGGGTTTCCTGCCCTCC
GAGCAGGCCCTTACCTTTGTCGACAATCATGATAACCAGCGCGATGGCGGCCAGGAGCTG
AACTACAAGTCACCCAGGCAATACAAAATGGCCACCGCCTTCCATTTGGCCTTCCCCTAT
GGCATCAGTCAGGTGATGAGCTCCTTTGGCTTTGACGATCGCGATCAGGCTCCTCCTCAG
GACAGCAACGAGCGCATCATCTCACCCGAATTCGATTCCGAGGGTGCCTGCGTCAATGGC
---TGGATCTGTGAGCATCGCTGGCGCCAGATCTACAATATGGTTGGTTTCAAGAACACC
GTGCGCGGCACCTCAATGAACAACTGGTGGGATAATGGTGACAATCAGATCGCCTTCTGC
CGCGGCAACAAGGGTTTCGTTGCCTTCAACAACAATCTGTATAATCTGTCGGAGAATCTG
CAAACTTGTCTGCCTGCTGGTGAATACTGTGATGTCATCTCGGGTAACCTGGTTGATGGC
TCCTGCACCGGAAAAACGGTGAAGGTTGACAACAATGGTTATGGCTACATCAACATCAAC
TCCGATGACTTTGATGGAGTTTTGGCGCTGCACATTGATGCGCGAGTGTAA
>S.stonei
------------------------------------------------------------
------------------------------------------------------------
------------------------------------------------------------
------------------------------------------------------------
------------------------------------------------------------
------------------------------------------------------------
------------------------------------------------------------
------------------------------------------------------------
------------------------------------------------------------
------------------------------------------------------------
------------------------------------------------------------
------------------------------------------------------------
------------------------------------------------------------
------------------------------------------------------------
------------------------------------------------------------
------------------------------------------------------------
------------------------------------------------------------
------------------------------------------------------------
------------------------------------------------------------
------------------------------------------------------------
------------------------------------------------------------
------------------------------------------------------------
------------------------------------------------------------
------------------------------------------------------------
---------------------------------------------------
>Z.badyi
---------ATGTTCAGGCTAACGTTACTCTGTCTGCTGGTGGCCAGCTCT---GCGCTG
GCGCAGCACAATCCGCATTGGTGGGGAAATCGCAACACCATTGTGCATCTCTTCGAATGG
AAATGGGATGATATTGCCCGGGAGTGCGAGGAGTTTTTGGCACCACGCGGCTATGCTGGT
GTCCAGGTGAGCCCCGTGGCCGAGAACATCATTTCCGAGGGTCGCCCATGGTGGGAACGT
TATCAGCCCATTTCGTACAAACTTGCAACCCGTTCGGGCAACGAACTGGAGTTTGCTTCG
ATGGTCCGTCGTTGCAATGAAGTGGGTGTTCGCATCTATGTGGATGTCTTACTCAATCAC
ATGTCTGGCGATTTCGAAGGCACAGCCATTGGAACTGGCGGCTCCGTAGCTGAACCCAGA
AGCAAGTCATTCCCCGCTGTGCCCTACACAGCAAATGATTTCCATCCCAGCTGCGAAATT
TACGACTGGAACGATCGTTTCCAAGTACAGCAATGCGAGCTGGTGGGCCTAAAGGATCTG
GATCAGAGCAGCGACTATGTGCGCACACAACTCATTGAGGCGCTGGATCATTTGATTACC
CTGGGTGTTGCTGGTTTCCGCGTGGATGCTGCCAAGCATATGGCTGCCGATGATCTGGAT
TACATTTTCAGCAATATGCGTGATCTGAACACCGACCATGGCTTCCCTAACAACGCACGC
CCTTTCATCTACCAAGAGGTTATCGATCATGGTCACGAGACCGTGTCACGTGATGAATAC
ACCAGCCTCGGTGCCGTCACTGAGTTCCGCTTCTCCGAGGAAATCGGCAAAGCTTTCCGT
GGAAACAATGCGCTGAAATGGCTGCAGAGCTGGGGAACCGCCTGGGGTTTCCTGCCCTCT
GAGCAGGCTCTCACATTTGTGGACAATCACGACAACCAGCGAGACGGTGGCCAGGAGCTG
AACTACAAGTCACCCAGGCAGTACAAAATGGCCACAGCTTTCCACTTGGCTTTCCCGTAC
GGCATCAGTCAGGTGATGAGTTCCTTTGGCTTCGACGATCGTGACCAGGCACCACCTCAG
GACGCGCAGGAGCGGATTATATCGCCTGAATTCGACGCAGATGGAGGTTGCATTAATGGC
---TGGATCTGTGAGCATCGCTGGCGACAGATCTACAATATGGTTGCTTTCAAGAATGCT
GTGCGTGGCACCGATCTCTCGAACTGGTGGGATAATGGCGACAATCAGATTGCCTTCTGC
CGTGGCAATAAGGGTTTCGTCGCCTTCAATAACAACCTGTACGATCTCTCTGAGACTCTG
CAAACCTGTCTGCCGGCGGGTGAGTACTGTGACGTCATCTCGGGCAACCTGCTGAATGGC
GCCTGCACGGGCAACACGGTGTCTGTGGATGACAATGGCTATGGATACATTCACATTGGT
GCCGAGGACTTTGACGGCGTTCTGGCTCTGCATGTGGATGCGCGTTTGTAG
