# Supplementary material for: Host Phylogeny Determines Viral Persistence and Replication in Novel Hosts
Source: PLoS Pathog. 2011 Sep 22;7(9):e1002260. doi: 10.1371/journal.ppat.1002260 (PMC3178573; doi:10.1371/journal.ppat.1002260)
Supplement: Dataset S4 — Alignment of COI sequences used in phylogenetic analysis in fasta formatted text file. (TXT) [file ppat.1002260.s004.txt]

>D.affinis
------------------------------------------------------------
------------------------------------------------------------
------------------------------------------------------------
------------------------------------------------------------
-------------------------------------------TACTTCCTCCTGCTCTT
TCTCTTTTATTAGTAAGAAGAATAGTTGAAAACGGAGCTGGAACTGGTTGAACAGTTTAC
CCACCACTATCTTCAGGAATTGCTCATGGTGGAGCATCTGTAGATTTAGCAATTTTTTCA
CTTCATTTAGCTGGAATTTCTTCAATTTTAGGAGCAGTAAATTTTATTACTACAGTAATT
AATATACGATCATCAGGAATTACTTTAGACCGAATACCTTTATTTGTATGATCAGTAGTA
ATTACAGCTTTATTACTTTTATTATCTTTACCAGTACTAGCAGGAGCAATCACTATATTA
TTAACTGACCGAAATTTAAATACTTCCTTTTTTGACCCAGCTGGA------GGAGGAGAT
CCAATTTTATACCAACATTTATTTTGATTTTTTGGACACCCAGAAGTTTACATTTTAATT
TTACCAGGATTTGGAATAATTTCTCATATTATTAGACAAGAATCAGGTAAAAAGGAAACT
TTTGGATCATTAGATATAATTTATGCTATACTTGCTATTGGATTATTAGGGTTTATTGTA
TGAGCTCATCATATATTCACAGTAGGAATAGATGTAGATACACGAGCTTATTTTACTTCA
GCTACTATAATTATTGCCGTACCAACTGGAATTAAAATTTTCAGATGATTAGCAACACTT
CATGGAGCTCAATTAACTTACTCTCCTGCTATTTTATGAGCATTAGGATTTGTATTTTTA
TTTACAGTAGGTGGATTAACTGGAGTAGTATTAGCAAATTCATCTGTTGATATTATTTTA
CATGACACATATTATGTAGTTGCTCATTTTCATTACGTTTTATCAATAGGAGCTGTATTT
GCTATTATAGCAGGATTTATTCATTGATTCCCTTTATTTACAGGATTAACAATAAATAAT
AAATTATTAAAAAGTCAATTTGTAATTATATTTATTGGAGTAAATTTAACATTTTTCCCT
CAACATTTTTTAGGATTAGCTGGAATACCTCGACGTTATTCAGATTACCCTGATGCTTAT
ACTACATGAAATGTAGTATCAACAATTGGTTCTTCAATTTCTTTACTAGGAATTCTATTC
TTTTTTGGTATTATTTGAGAAAGTTTAGTGTCTCAACGTCAAGTAATTT-----------
-----------------------------------------------------
>D.algonquin
------------------------------------------------------------
------------------------------------------------------------
------------------------------------------------------------
------------------------------------------------------------
------------------------------------------------------------
------------------------------------------------------------
------------------------------------------------------------
------------------------------------------------------------
------------------------------------------------------------
------------------------------------------------------------
------------------------------------------------------------
------------------------------------------------------------
-----------------------------TATTAGTCAAGAATCAGGAAAAAAGGAAACT
TTCGGGTCTTTAGGAATGATTTATGCYATATTRGCTATTGGATTATTAGGATTTATTGTA
TGAGCTCACCACATATTCACAGTAGGTATAGATGTTGATACGCGAGCTTACTTTACATCT
GCAACTATAATTATTGCTGTACCTACAGGAATTAAAATTTTTAGTTGAYTAGCAACTCTT
CATGGAGCTCAACTTTCTTATTCTCCAGCTATTTTATGAGCATTAGGATTTGTATTTTTA
TTTACAGTTGGTGGATTAACAGGAGTAGTTTTAGCTAATTCATCTGTAGACATTATCTTA
CATGATACATATTATGTAGTAGCTCACTTTCACTATGTTTTATCAATAGGAGCCGTATTT
GCAATTATAGCTGGATTCATTCATTGATTCCCGTTATTTACTGGTTTAACAATAAATAAT
AAATTATTAAAAAGTCAATTTGTTATTATATTTATTGGAGTAAATTTAACTTTCTTCCCR
CAACATTTTTTAGGRTTAGCAGGAATACCACGACGATATTCAGATTATCCAGATGCTTAT
ACAACTTGAAACGTAGTATCTACAATTGGTTCTTCAATTTCACTTTTAGGAATTTTATTC
TTTTTTTATATTATTTGAGAAAGTTTAGTATCACAACGACAAGTAATTTATCCAATTCAA
TTATGTTCATCTATTGAA-----------------------------------
>D.ambigua
ACAAATCATAAAGATATTGGAACACTATATTTTATTTTTGGAGCTTGAGCTGGAATAGTT
GGAACATCCTTAAGAATTTTAATTCGAGCTGAATTAGGACACCCTGGAGCCTTGATCGGA
GATGACCAAATTTATAACGTAATTGTAACAGCCCATGCATTTATTATAATTTTTTTTATA
GTTATACCTATTATAATTGGGGGATTCGGGAATTGATTAGTCCCTTTAATATTAGGAGCC
CCTGATATAGCTTTCCCACGGATAAATAATATAAGATTTTGATTACTTCCCCCAGCTCTT
TCTTTACTATTAGTAAGTAGTATAGTTGAAAACGGAGCTGGTACTGGGTGAACAGTATAC
CCTCCTTTATCTTCTGGAATTGCTCATGGAGGAGCATCAGTAGATTTAGCAATTTTTTCT
CTCCATTTAGCTGGAATTTCTTCTATTTTAGGAGCAGTAAATTTTATTACAACTGTAATT
AATATACGATCTTCTGGAATTACTCTTGATCGAATACCTTTATTTGTTTGATCAGTAGTA
ATTACAGCTCTTTTACTTTTATTATCTTTACCAGTTTTAGCTGGAGCAATTACTATATTA
TTAACTGATCGAAATTTAAATACTTCTTTTTTTGACCCAGCAGGA------GGAGGAGAC
CCAATTTTATACCAACATTTATTCTGATTCTTTGGTCACCCAGAAGTTTACATTTTAATT
TTACCAGGATTTGGGATAATTTCACATATTATTAGTCAAGAATCAGGAAAGAAGGAAACT
TTTGGATCTTTAGGAATAATTTATGCAATACTTGCTATTGGATTACTTGGATTTATTGTA
TGAGCCCATCATATATTCACGGTAGGAATAGATGTAGACACTCGAGCTTACTTTACTTCT
GCTACTATAATTATTGCTGTACCTACAGGAATTAAAATTTTTAGTTGATTAGCTACTCTT
CATGGAGCTCAACTAACATATTCTCCAGCTATTTTATGAGCACTAGGATTCGTATTTTTA
TTTACTGTTGGTGGTTTAACTGGAGTAGTCTTAGCTAACTCATCTGTTGATATTATTCTT
CATGATACATATTATGTAGTTGCTCATTTCCATTATGTATTATCTATAGGAGCTGTATTT
GCTATTATAGCAGGTTTTATCCACTGATATCCTTTATTTACTGGTTTAACAATAAATAAC
AAATTACTAAAAAGTCAATTTGTTATTATATTCATTGGGGTAAATTTAACTTTTTTCCCT
CAACATTTCCTAGGATTAGCAGGTATACCACGACGTTATTCAGATTATCCTGACGCGTAT
ACTACATGAAATGTAGTATCAACAATTGGTTCCTCAATTTCATTACTTGGAATTTTATTC
TTTTTTTACATTATTTGAGAAAGTTTAGTATCCCAACGACAAGTAATTTACCCAGTACAA
TTATGTTCATCTATTGAATGATACCAAAATACACCACCTGCTGAACATAGTTA
>D.americana
ACAAATCATAAGGATATTGGAACATTATATTTTATTTTCGGGGCTTGAGCAGGAATAGTT
GGAACATCATTAAGAATTTTAATCCGAGCTGAATTAGGACACCCCGGAGCCTTAATTGGT
GATGACCAAATTTATAATGTAATTGTTACAGCCCATGCTTTTATTATAATTTTTTTCATA
GTTATACCAATTATAATTGGAGGATTTGGAAATTGACTTGTACCTTTAATATTAGGAGCT
CCTGATATAGCTTTCCCTCGTATAAATAATATAAGATTTTGACTTTTACCCCCTGCTTTA
TCATTATTATTAGTTAGAAGAATAGTTGAAAACGGAGCCGGAACAGGTTGAACAGTTTAC
CCACCTTTATCTGCAGGAATTGCTCATGGGGGAGCTTCTGTAAATTTAGCTATTTTTTCT
TTACATTTAGCAGGAATTTCTTCAATTTTAGGAGCTGTAAATTTTATCACAACAGTAATT
AATATACGATCTTCAGGAATTACTCTAGACCGTATGCCTTTATTTGTTTGATCTGTTGTG
ATTACAGCTCTTTTACTTCTATTATCACTTCCTGTTTTAGCGGGAGCTATTACAATACTA
TTAACAGACCGAAATCTTAACACTTCATTTTTCGACCCTGCCGGA------GGAGGAGAC
CCAATTTTATACCAACACTTATTCTGATTTTTTGGCCACCCAGAAGTTTATATTTTAATT
TTACCCGGATTTGGGATAATTTCTCATATTATTAGTCAAGAATCAGGTAAAAAGGAAACT
TTTGGATCTTTAGGGATGATTTACGCAATACTAGCAATTGGATTATTAGGATTTATTGTA
TGAGCTCACCATATATTTACAGTTGGAATAGATGTAGATACCCGAGCTTATTTTACATCA
GCAACAATAATTATTGCTGTACCCACAGGAATTAAAATTTTTAGTTGACTTGCCACACTT
CACGGAACACAACTTTCCTACTCACCAGCTATTTTATGGGCATTAGGATTTGTATTTTTA
TTCACAGTTGGGGGATTAACCGGAGTTGTTTTAGCAAATTCATCTGTCGATATCATTTTA
CATGATACATACTATGTAGTAGCTCATTTTCATTATGTATTATCAATAGGGGCAGTATTT
GCTATTATAGCTGGGTTTATTCATTGATACCCTTTATTTACAGGATTAACTATAAATAAT
AAATGATTAAAAAGTCAATTTATTATTATATTTATTGGAGTAAATTTAACATTTTTCCCA
CAACATTTTTTAGGTTTAGCAGGTATGCCACGTCGTTACTCTGATTATCCTGATGCTTAC
ACTACATGAAATGTAATTTCAACTATCGGTTCATCAATTTCTTTATTGGGGATTTTATTT
TTTTTCTATATTATTTGAGAAAGCTTAGTCTCTCAACGTCAAGTTATTTACCCAATTCAA
CTAAATTCTTCAATCGAGTGATACCAAAATACCCCGCCTGCTGAACATAGCTA
>D.ananassae
ACAAATCATAAAGATATTGGAACATTATATTTTATTTTTGGAGCTTGAGCTGGAATAGTT
GGAACTTCACTAAGTATTTTAATTCGAGCTGAATTAGGACACCCTGGAGCTTTAATTGGA
GATGATCAAATTTATAACGTTATTGTAACAGCACACGCTTTTATTATAATTTTTTTCATG
GTTATACCAATTATAATTGGAGGATTTGGGAATTGATTAGTTCCTTTAATATTAGGAGCA
CCTGATATAGCATTCCCACGAATAAATAATATAAGATTTTGATTACTACCCCCTGCTCTT
TCTCTATTATTAGTAAGAAGAATAGTTGAAAATGGAGCTGGTACTGGGTGAACAGTTTAC
CCACCTCTTTCAGCTGGAATTGCTCATGGAGGGGCTTCAGTTGATCTAGCTATTTTTTCA
TTACATTTAGCCGGAATTTCTTCAATTTTAGGAGCTGTAAATTTTATTACAACAGTAATT
AATATACGATCAACTGGAATTACTCTAGATCGTATACCTTTATTTGTTTGATCGGTAGTA
ATTACAGCTTTATTATTACTTTTATCTTTACCAGTATTAGCTGGAGCTATTACCATATTA
TTAACAGATCGAAATTTAAATACATCATTTTTTGACCCAGCTGGA------GGGGGAGAT
CCAATTTTATACCAACATTTATTTTGATTTTTTGGGCACCCAGAAGTATATATTTTAATT
TTACCAGGATTCGGAATAATTTCTCATATTATTAGTCAAGAATCAGGTAAAAAGGAAACA
TTCGGGTCTTTAGGAATAATTTATGCAATATTAGCAATTGGATTATTAGGTTTTATTGTA
TGAGCTCATCATATATTTACTGTTGGAATAGACGTAGATACTCGAGCTTATTTTACTTCA
GCAACTATAATTATTGCTGTCCCAACTGGTATTAAAATTTTCAGATGATTAGCCACATTA
CACGGAACTCAATTAACTTATTCCCCTGCTATTTTATGAGCATTAGGATTTGTCTTTTTA
TTTACAGTAGGTGGATTAACAGGAGTTGTTTTAGCTAATTCTTCTGTTGATATTATTCTT
CATGATACATATTATGTTGTAGCTCATTTTCACTATGTATTATCAATAGGAGCTGTATTT
GCTATTATAGCAGGATTTATTCACTGATATCCATTATTTACTGGATTAACATTAAATGTA
AAATGATTAAAAAGTCAATTTATTATTATATTTATTGGAGTAAATTTAACATTTTTCCCA
CAACACTTTTTAGGATTAGCTGGTATGCCTCGTCGATATTCAGACTATCCAGATGCATAT
ACTACATGAAATGTAGTATCTACAATTGGTTCAACTATTTCTTTATTAGGAATTTTATTT
TTCTTTTATATTGTATGAGAAAGTTTAGTATCTCAACGACAAGTAATTTATCCAGTTCAA
TTAAATTCTTCAATTGAATGATACCAAAATACTCCTCCT--------------
>D.bifasciata
------------------------------------------------------------
------------------------------------------------------------
------------------------------------------------------------
------------------------------------------------------------
------------------------------------------------------------
------------------------------------------------------------
------------------------------------------------------------
------------------------------------------------------------
------------------------------------------------------------
------------------------------------------------------------
------------------------------------------------------------
------------------------------------------------------------
------------------------------------------------------------
------------------------------------------------------------
------------------------------------------------------------
------------------------------------------------------------
CATGGTGCCCAACTTTCTTATTCACCAGCAATTTTATGGGCTTTAGGATTTGTTTTTTTA
TTTACAGTAGGAGGATTAACTGGAGTAGTTTTAGCTAATTCATCAGTAGATATTATTCTT
CATGATACATATTATGTAGTTGCCCATTTTCATTATGTTTTATCTATAGGAGCTGTATTT
GCTATTATAGCAGGATTTATCCATTGATTCCCTTTATTCACAGGATTAACAATAAATAAC
AAATTATTAAAAAGTCAATTTGTTATTATATTCATTGGAGTAAATTTAACATTTTTCCCC
CAACATTTTTTAGGACTAGCTGGAATACCACGACGTTATTCAGATTACCCAGATGCTTAC
ACTACATGAAATGTTGTTTCAACAATTGGATCTTCAATTTCTTTACTAGGAATTTTATTC
TTTTTTTATATTATTTGAGAAAGTTTTGTTTCTCAACGACAAGTAATTTACCCAATTCAA
TTATGTTCATCTATTGAATGATACCAAAATACACCACCTGCTGAACATAGTTA
>D.borealis
---------------------ACATTATATTTTATTTTTGGTGCTTGAGCAGGAATAGTA
GGAACATCTTTAAGAATTTTAATCCGAGCTGAATTAGGTCACCCTGGGGCCTTAATTGGA
GACGACCAAATTTATAACGTTATTGTTACTGCCCATGCTTTCGTTATAATTTTTTTCATA
GTAATACCAATTATAATTGGAGGATTTGGTAACTGACTTGTACCTTTAATGTTAGGAGCC
CCTGATATAGCATTCCCTCGAATAAATAATATAAGATTTTGACTATTACCTCCTGCTTTA
TCTTTACTTTTAGTCAGAAGAATAGTTGAAAACGGAGCTGGAACAGGATGAACTGTATAC
CCTCCTCTATCAGCAGGAATTGCCCACGGAGGAGCTTCTGTTGACTTGGCTATTTTTTCT
TTACATTTAGCCGGAATTTCTTCAATTTTAGGGGCTGTAAATTTCATTACAACTGTTATT
AATATACGATCTTCAGGAATTACTTTAGACCGAATACCTTTATTTGTATGATCAGTTGTA
ATTACAGCTTTATTATTACTTTTATCTCTACCTGTTTTAGCTGGGGCTATTACTATATTA
TTAACAGATCGAAATCTTAATACTTCATTTTTTGACCCCGCCGGT------GGGGGAGAC
CCAATTTTATAC-TC---------TGATTTTTTGGTCACCCAGAAGTTTATATTTTAATT
TTACCCGGATTTGGAATAATTTCTCATATTATTAGTCAAGAATCAGGTAAAAAGGAAACT
TTTGGATCTTTAGGAATAATTTACGCAATACTAGCAATTGGGTTATTAGGGTTTATTGTG
TGAGCACATCACATATTCACAGTAGGAATAGATGTAGACACTCGAGCATACTTTACCTCA
GCAACAATAATTATTGCGGTACCAACAGGTATTAAAATTTTTAGATGACTTGCTACTTTA
CACGGAACACAACTTTCTTATTCTCCAGCTATTCTATGAGCTTTAGGATTTGTATTTTTA
TTCACAGTTGGAGGATTAACTGGAGTTGTGCTAGCAAATTCATCAGTAGATATTATTTTA
CATGACACATACTATGTTGTTGCTCACTTTCATTATGTTTTATCAATGGGAGCTGTATTT
GCTATTATAGCAGGGTTTGTACATTGATACCCCTTATTTACTGGTTTAACTATAAATAAT
AAATGATTAAAAAGTCAATTTATTATTATATTTATTGGAGTAAATTTAACTTTTTTCCCC
CAACATTTCCTCGGATTAGCTGGAATGCCTCGTCGTTATTCTGATTACCCAGATGCTTAC
ACAACATGAAACGTAATTTCAACTATTGGTTCATCTATCTCTTTATTAGGAATTTTATTT
TTTTTCTATATTATTTGAGAAAGTTTAGTTTCCCAACGTCAGGTTATTT-----------
-----------------------------------------------------
>D.buskii
------------------------------------------------------------
------------------------------------------------------------
------------------------------------------------------------
------------------------------------------------------------
------------------------------------------------------------
------------------------------------------------------------
------------------------------------------------------------
------------------------------------------------------------
------------------------------------------------------------
------------------------------------------------------------
------------------------------------------------------------
------------------------------------------------------------
--------------------TTCTCATATTATTAGTCAAGAATCGGGGAAAAAGGAAACT
TTCGGGTCTTTAGGAATAATTTATGCTATATTAGCTATTGGTTTATTAGGATTTATTGTT
TGAGCTCATCATATATTTACAGTTGGAATAGATGTTGATACACGAGCCTATTTCACATCC
GCTACAATAATTATTGCCGTACCAACTGGAATTAAAATTTTCAGTTGATTAGCTACTCTA
CACGGAGCACAATTAACATATTCTCCAGCTATTTTATGGGCCTTAGGATTTGTATTTTTA
TTTACAGTTGGGGGATTAACAGGAGTAGTATTAGCAAATTCATCTGTTGATATTATCCTT
CATGATACTTATTACGTAGTAGCACATTTTCATTATGTTTTATCAATGGGAGCTGTATTT
GCTATTATGGCAGGGTTTATTCATTGATACCCCCTTTTCACTGGTCTTACACTAAATAAT
AAATGATTAAAAAGTCAATTTATTATTATATTTATTGGAGTAAATTTAACATTTTTCCCT
CAACATTTCCTTGGGTTAGCGGGGATACCTCGGCGATACTCAGATTATCCAGATGCTTAC
ACAACTTGAAATATTGTTTCGACAATCGGATCATCAATTTCTTTACTGGGAATTTTATTC
TTTTTCTATATTATTTGAGAAAGTCTTGTATCACAACGCCAAGTTATTTTCCCTATTCAA
TTAAAT---------------------------------------------TC
>D.buzzatii
NNNNNNNNNNNNNNNNNNNNNNNNNNNNNNNNNNNNNNNNNNNNNNNNNNNNNNNNNNNN
NNNNNNNNNNNNNNNNNNNNNNNNNNNNNNNNNNNNNNNNNNNNNNNNNNNNNNNNNNNN
NNNNNNNNNNNNNNNNNNNNNNNNNNNNNNNNNNNNNNNNNNNNNNNNNNNNNNNNNNNN
NNNNNNNNNNNNNNNNNNNNNNNNNNNNNNNNNNNNNNNNNNNNNNNNNNNNNNNNNNNN
NNNNNNNNNNNNNNNNNNNNNNNNNNNNNNNNNNNNNNNNNNNNNNNNCCTCCTGCTTTA
ACACTTTTGTTAGTAAGTAGTATAGTGGAAAATGGAGCTGGAACAGGATGAACTGTTTAC
CCTCCCCTATCTTCTGGTATTGCACATGGTGGTGCTTCAGTTGATTTAGCTATTTTCTCT
TTACACTTAGCCGGAATTTCTTCAATTTTAGGGGCAGTAAATTTTATCACAACAGTAATT
AATATACGATCTACAGGAATTACATTAGACCGAATACCTTTATTTGTTTGATCAGTAGTA
ATTACTGCTTTATTGCTTCTCCTATCTTTACCAGTTTTAGCCGGAGCAATTACTATACTT
TTAACTGACCGAAATTTAAATACTTCTTTTTTCGACCCGGCAGGA------GGAGGAGAT
CCAATTCTTTACCAACATTTATTTTGATTTTTTGGACACCCANNNNNNNNNNNNNNNNNN
NNNNNNNNNNNNNNNNNNNNNNNNNNNNNTATCAGCCAAGAATCAGGAAAAAAAGAAACA
TTTGGGTCTTTAGGAATAATTTACGCAATACTAGCAATTGGATTACTTGGATTCATTGTT
TGAGCCCATCATATATTTACAGTTGGTATAGACGTAGATACGCGAGCTTATTTTACATCA
GCAACAATGATTATTGCAGTCCCAACAGGAATTAAAATTTTTAGATGACTTGCCACTTTA
CACGGAACTCAACTTTCTTACTCACCAGCTATTCTATGAGCTTTAGGATTTGTATTTTTA
TTCACAGTTGGAGGTTTAACTGGAGTAGTTCTCGCAAACTCATCAATTGATATTATTTTA
CATGATACATATTATGTAGTAGCTCACTTTCATTATGTTCTTTCAATAGGAGCAGTATTT
GCTATTATAGCAGGATTCATTCATTGATACCCTTTATTCACAGGATTAACTTTAAATAAT
AAATGATTAAAAAGTCAATTTATCATTATATTCATTGGTGTAAATTTAACTTTTTTCCCT
CAACACTTTCTAGGATTAGCAGGTATACCTCGACGATACTCAGATTACCCAGATGCTTAC
ACAACATGAAATGTAATTTCAACAATCGGTTCATCAATCTCATTATTAGGAATTTTATTT
TTCTTTTATATTATTTGAGAAAGTTTAGTATCACAACGACAAGTGATTTACCCTATTCAA
TTAAATTCTTCAATCGAATGATACCAAAATACTCCTCCCGCTGAACACAGATA
>D.erecta
ACAAATCATAAAGATATTGGAACTTTATATTTTATTTTTGGAGCTTGAGCTGGAATAGTC
GGAACTTCTCTAAGAATTTTAATTCGAGCAGAATTAGGACACCCAGGAGCATTGATCGGA
GATGATCAAATTTATAATGTAATTGTTACTGCACATGCTTTTATTATAATTTTTTTTATA
GTAATACCAATTATAATTGGAGGATTCGGAAATTGATTAGTACCTTTAATATTAGGAGCC
CCTGATATAGCATTCCCACGAATAAATAATATAAGATTTTGATTACTACCCCCCGCTCTT
TCATTATTGTTAGTAAGTAGAATAGTTGAAAACGGGGCTGGAACAGGTTGAACTGTTTAC
CCTCCTTTATCTTCAGGTATTGCTCATGGTGGAGCTTCAGTAGATTTAGCTATTTTTTCT
TTACATCTAGCCGGGATTTCTTCGATTTTAGGAGCTGTAAATTTTATTACAACTGTTATT
AATATACGATCTACTGGAATTACATTAGATCGAATACCTTTATTTGTTTGATCAGTAGTT
ATTACTGCTTTATTACTTTTATTATCTTTACCAGTTTTAGCCGGAGCTATCACAATATTA
TTAACAGACCGAAATTTAAATACATCATTTTTTGATCCAGCTGGA------GGAGGAGAC
CCAATTTTATATCAACATTTATTTTGATTTTTTGGACACCCTGAAGTTTATATTTTAATT
TTACCTGGGTTTGGAATAATTTCTCATATTATTAGACAAGAATCAGGTAAAAAGGAAACT
TTTGGTTCTTTAGGAATAATTTATGCTATACTTGCTATTGGATTATTAGGATTTATTGTA
TGAGCTCATCATATATTTACAGTTGGAATAGACGTTGATACTCGAGCTTACTTTACTTCT
GCCACTATAATTATTGCTGTTCCTACCGGAATTAAAATTTTTAGATGATTAGCTACTTTA
CATGGAACTCAACTTTCTTATTCACCAGCTATTTTATGAGCCTTAGGATTTGTTTTTTTA
TTTACAGTAGGGGGATTAACAGGAGTTGTATTAGCTAATTCATCCGTTGATATTATTTTA
CATGATACTTATTATGTAGTAGCTCATTTTCACTATGTTTTATCTATAGGAGCTGTATTT
GCTATTATATCAGGATTTATTCATTGATACCCTTTATTTACTGGTTTAACTCTTAATAAT
AAATGATTAAAAAGTCAATTTTTAATTATATTTATTGGAGTAAATTTAACATTTTTCCCT
CAACATTTTTTAGGATTAGCTGGTATACCTCGACGTTATTCTGATTATCCTGATGCTTAC
ACTACATGAAATGTTGTATCAACTATTGGTTCAACAATTTCATTACTAGGAATCTTATTC
TTTTTTTATATTATTTGAGAAAGTTTAGTATCCCAACGACAAGTAATTTACCCAATTCAG
TTAAATTCATCTATTGAATGATATCAAAATACACCACCA--------------
>D.flavomontana
------------------------------------------------------------
------------------------------------------------------------
------------------------------------------------------------
------------------------------------------------------------
------------------------------------------------------------
------------------------------------------------------------
------------------------------------------------------------
------------------------------------------------------------
------------------------------------------------------------
------------------------------------------------------------
------------------------------------------------------------
------------------------------------------------------------
--------ATTTGGAATAATTTCTCATATTATTAGTCAAGAATCAGGTAAAAAGGAAACT
TTTGGGTCTTTAGGAATAATTTACGCAATATTAGCAATTGGATTATTAGGGTTTATTGTA
TGAGCTCACCATATATTTACAGTAGGAATAGACGTAGATACTCGAGCTTACTTCACATCA
GCAACAATAATTATTGCTGTACCAACAGGTATTAAAATTTTTAGTTGACTTGCTACTTTA
CATGGAACACAACTTTCTTACTCTCCAGCTATTTTATGGGCTTTAGGATTTGTATTTTTA
TTTACAGTTGGAGGATTAACTGGGGTTGTATTAGCAAATTCATCAGTAGATATTATTTTA
CATGATACATACTATGTTGTTGCCCATTTTCACTATGTATTATCCATGGGAGCTGTATTT
GCTATTATAGCAGGATTTGTTCATTGATATCCCTTATTTACTGGTTTAACTATAAACAAT
AAATGATTAAAAAGTCAATTTATTATTATATTTATTGGAGTAAATCTTACTTTTTTCCCA
CAACATTTCCTTGGACTAGCTGGAATGCCTCGTCGTTATTCTGATTATCCAGACGCTTAC
ACAACATGAAATGTAATTTCAACTATTGGTTCATCTATTTCTTTATTAGGAATTTTATTT
TTTTTCTATATCATTTGAGAAAGTTTAGTTTCTCAACGTCAGGTTATTTACCCAATTCAA
TTAAATTCTTCAATT--------------------------------------
>D.guanche
------------------------------------------------------------
------------------------------------------------------------
------------------------------------------------------------
------------------------------------------------------------
------------------------------------------------------------
------------------------------------------------------------
------------------------------------------------------------
------------------------------------------------------------
------------------------------------------------------------
------------------------------------------------------------
------------------------------------------------------------
-------------TT---------TGATTTTTTGGTCACCCCGAAGTTTATATTTTAATT
TTACCTGGATTTGGGATGATTTCTCACATTATTAGTCAAGAATCAGGTAAAAGGGAAACT
TTCGGATCTTTAGGGATGATTTATGCTATACTAGCTATTGGTTTACTTGGATTTATTGTA
TGAGCTCATCATATATTTACCGTAGGTATAGATGTAGATACACGAGCTTATTTTACTTCA
GCTACTATAATTATTGCTGTACCAACTGGAATTAAAATTTTTAGTTGATTAGCAACTCTT
CATGGAGCTCAGTTATCCTATTCGCCAGCTATTTTATGAGCTTTAGGATTTGTATTTTTA
TTTACAGTAGGAGGATTAACAGGTGTAGTTTTAGCTAATTCATCTGTTGATATTATTTTA
CATGACACATACTATGTAGTAGCACATTTTCATTATGTTTTATCTATGGGAGCTGTATTT
GCAATTATGGCAGGAT--------------------------------------------
------------------------------------------------------------
------------------------------------------------------------
------------------------------------------------------------
------------------------------------------------------------
-----------------------------------------------------
>D.hydei
ACAAATCACAAAGATATTGGAACTTTATATTTTATTTTCGGAGCTTGAGCGGGAATAGTG
GGAACATCATTAAGTATTCTAATCCGAGCTGAACTGGGTCATCCTGGTGCTTTAATTGGA
GACGACCAAATTTATAATGTAATCGTCACTGCACATGCTTTTATTATAATTTTTTTTATA
GTGATACCTATTATAATCGGTGGGTTTGGAAATTGATTAGTTCCTTTAATATTAGGAGCT
CCTGATATAGCTTTCCCACGAATAAATAATATAAGATTTTGACTTCTTCCCCCTGCTTTA
TCACTTTTATTAGTAAGAAGTATAGTTGAAAACGGAGCTGGGACAGGGTGAACTGTTTAC
CCACCTCTATCATCAGGAATCGCCCATGGAGGAGCTTCTGTAAATTTAGCTATTTTTTCT
TTACATTTAGCCGGAATCTCTTCAATTTTAGGGGCAGTTAATTTTATTACAACTGTAATT
AATATACGATCAACAGGAATTACTCTTGATCGTATACCTTTATTTGTTTGATCAGTCGTA
ATTACTGCACTTTTATTATTATTATCACTTCCAGTTTTAGCCGGGGCTATTACTATGTTA
CTAACTGATCGAAATTTAAACACATCATTTTTTGACCCTGCAGGA------GGAGGTGAC
CCAATCCTTTACCAACATTTATTTTGATTTTTTGGTCACCCTGAAGTTTATATTTTAATT
TTACCTGGATTTGGAATAATTTCGCATATTATTAGTCAAGAATCAGGAAAAAAGGAAACT
TTCGGATCTTTAGGGATAATTTACGCTATGCTTGCAATTGGTTTACTTGGATTTATTGTT
TGAGCTCATCATATATTCACTGTAGGAATAGATGTTGATTCCCGAGCCTACTTCACATCT
GCAACTATAATTATTGCTGTTCCTACGGGTATCAAAATTTTTAGTTGATTAGCAACTTTA
CATGGGGCACAACTAACATACTCCCCTGCTATTTTATGGGCTTTAGGGTTTGTATTTTTA
TTCACAGTTGGAGGTTTAACAGGAGTTGTATTAGCTAATTCTTCAGTGGATATTATTTTA
CATGATACATACTATGTAGTTGCTCATTTTCACTATGTTTTATCAATAGGAGCTGTATTT
GCAATTATGGCAGGATTTATTCATTGATACCCTTTATTTACTGGACTTACATTAAATAAT
AAATGATTAAAAAGTCAATTTATTATTATATTTATCGGAGTAAATCTTACTTTTTTCCCT
CAACATTTTCTTGGATTAGCCGGGATACCTCGTCGATACTCTGACTACCCAGATGCTTAC
ACAACATGAAATGTAATTTCAACAATTGGTTCATCTATTTCACTTTTAGGAATTTTATTT
TTTTTCTATATTATTTGAGAAAGTCTTGTATCACAACGACAAGTTATCTATCCTATTCAA
TTAAATTCTTCAATTGAATGATACCAAAATACCCCACCTGCTGAACACAGATA
>D.immigrans
------------------------------------------------------------
------------------------------------------------------------
------------------------------------------------------------
------------------------------------------------------------
------------------------------------------------------------
------------------------------------------------------------
------------------------------------------------------------
------------------------------------------------------------
------------------------------------------------------------
------------------------------------------------------------
------------------------------------------------------------
------------------------------------------------------------
--------------------------TATTATTAGTCAAGAATCAGGTAAAAAGGAAACA
TTTGGATCTTTAGGAATAATTTATGCAATACTTGCTATTGGATTATTAGGATTTATTGTT
TGAGCTCACCATATATTTACAGTTGGAATAGATGTTGATACACGAGCTTATTTTACTTCA
GCAACTATAATTATTGCTGTACCAACAGGAATTAAAATTTTCAGTTGATTAGCAACTTTA
CATGGAGCCCAACTTTCATACTCACCAGCTATTTTATGAGCTTTAGGATTTGTATTTTTA
TTTACTGTGGGAGGATTAACTGGGGTTGTTTTAGCTAATTCATCTGTAGATATTATTCTT
CATGATACTTATTACGTAGTAGCCCACTTCCATTACGTATTATCAATAGGAGCTGTATTT
GCTATTATAGCGGGTTTCATCCATTGATACCCTTTATTCACAGGATTAACATTAAATAAT
AAATGATTAAAAAGTCAATTTATCATTATATTTATTGGGGTAAACTTAACTTTTTTCCCT
CAACATTTTTTAGGATTAGCTGGAATACCTCGACGTTATTCTGATTACCCTGACGCTTAC
ACTTCTTGAAATGTAATTTCTACAATTGGTTCTTCAATTTCTCTTTTAGGAATTTTATTT
TTCTTTTATATTATTTGAGAAAGTTTAGTGTCTCAAC-----------------------
-----------------------------------------------------
>D.lacicola
------------------------------------------------------------
------------------------------------------------------------
------------------------------------------------------------
------------------------------------------------------------
------------------------------------------------------------
------------------------------------------------------------
------------------------------------------------------------
------------------------------------------------------------
------------------------------------------------------------
------------------------------------------------------------
------------------------------------------------------------
------------------------------------------------------------
CTACCTGGATTTGGGATAATTTCCCATATTATTAGTCAAGAATCAGGTAAAAAGGAAACT
TTCGGATCTTTAGGTATAATTTATGCTATACTAGCAATTGGATTATTAGGATTTATTGTA
TGAGCTCATCATATATTTACAGTAGGAATAGATGTAGATACTCGAGCTTATTTTACATCC
GCAACTATAATTATTGCTGTACCAACTGGTATTAAAATTTTTAGTTGACTTGCTACATTA
CATGGAACTCAACTTTCTTACTCTCCAGCTATTTTATGAGCTTTAGGATTTGTTTTTTTA
TTTACTGTGGGAGGACTAACTGGAGTTGTTCTAGCAAACTCATCAGTAGATATTATTTTA
CATGATACATATTATGTCGTAGCACATTTTCATTATGTTTTATCAATAGGAGCAGTATTT
GCTATTATAGCAGGATTTGTTCATTGATATCCTTTATTTACTGGGTTAACAATAAATAAT
AAATGATTAAAAAGCCAATTTATTATTATATTTATTGGAGTAAATTTAACATTTTTCCCA
CAACATTTTCTTGGGTTAGCCGGGATGCCTCGTCGTTACTCTGATTACCCCGATGCTTAC
ACAACTTGAAACGTAGTCTCAACTATTGGTTCATCTATTTCTCTTCTAGGAATTTTATTT
TTTTTCTATATTATTTGAGAAAGTTTAGTCTCCCAACGTCAAGTTATTTATCCAATTCAA
TTAAATTCTTCAATTGA------------------------------------
>D.lini
------------------------------------------------------------
------------------------------------------------------------
------------------------------------------------------------
------------------------------------------------------------
------------------------------------------------------------
------------------------------------------------------------
------------------------------------------------------------
------------------------------------------------------------
------------------------------------------------------------
------------------------------------------------------------
------------------------------------------------------------
------------------------------------------------------------
-----------------------------------TCAAGAATCAGGAAAAAAGGAAACT
TTTGGGTCTTTAGGAATAATTTATGCAATACTTGCTATTGGATTATTAGGATTTATTGTA
TGAGCCCATCATATATTTACAGTAGGAATAGATGTAGATACACGAGCTTATTTTACATCA
GCAACAATAATTATTGCTGTGCCTACTGGAATTAAAATTTTTAGATGATTAGCAACTCTT
CATGGAACTCAATTATCTTATTCACCAGCTATTTTATGAGCTTTAGGATTTGTTTTTTTA
TTTACTGTTGGAGGATTAACAGGAGTAGTTTTAGCTAATTCATCTGTTGATATTATTCTT
CACGATACTTATTATGTTGTAGCTCATTTTCATTATGTTTTATCTATAGGAGCAGTATTT
GCTATTATAGCTGGGTTTATCCACTGATATCCTTTATTTACTGGATTAACATTAAACTCT
AAATGATTAAAAAGTCAATTTATTATTATATTTATTGGAGTAAATTTAACATTTTTTCCT
CAACATTTTTTAGGATTAGCTGGTATACCTCGACGTTATTCAGATTATCCAGATGCTTAC
ACAACTTGAAATGTTGTGTCAACTATTGGATCTACAATTTCTTTATTAGGTATTTTATTT
TTTTTCTATATTATTTGAGAAAGTTTAGTATCACAACGACAAGTAATCTATCCAATTCAA
TTAAATTCTTCAATTGAATGATAT-----------------------------
>D.littoralis
ACAAATCATAAAGATATTGGAACATTATATTTTATTTTTGGTGCTTGAGCAGGAATAGTT
GGAACATCTTTAAGAATTTTAATTCGAGCTGAATTGGGTCACCCTGGAGCTTTGATTGGA
GATGATCAAATTTACAATGTGATTGTTACTGCCCATGCTTTTATTATAATTTTTTTCATA
GTAATACCTATTATAATTGGAGGATTTGGTAACTGACTGGTACCTTTAATGTTAGGGGCC
CCAGATATAGCCTTTCCTCGAATAAATAATATAAGATTTTGATTATTACCTCCTGCTTTA
TCATTATTATTAGTCAGAAGAATGGTTGAAAACGGAGCCGGAACAGGATGAACAGTCTAT
CCCCCGCTATCGGCAGGAATTGCTCACGGTGGGGCTTCGGTTGATTTAGCTATTTTTTCT
TTACATTTAGCCGGGATTTCCTCAATTCTTGGAGCTGTAAATTTTATTACAACTGTAATT
AATATACGATCTTCAGGAATCACTTTAGACCGAATACCTTTATTTGTTTGATCTGTTGTA
ATTACAGCTTTATTACTTCTTTTATCCCTCCCTGTTTTAGCAGGAGCTATCACGATGCTA
TTAACAGACCGAAACCTTAATACATCATTTTTTGACCCTGCCGGA------GGAGGAGAC
CCAATCTTATACCAACATTTATTTTGATTTTTTGGTCACCCAGAAGTTTACATTTTAATT
TTACCTGGATTTGGAATAATTTCTCATATTATTAGCCAAGAATCAGGTAAAAAGGAAACT
TTTGGGTCTTTAGGAATAATTTACGCAATATTAGCAATTGGGTTATTAGGATTTATTGTG
TGAGCCCACCACATATTTACAGTTGGAATGGATGTTGATACTCGAGCTTATTTTACATCA
GCCACTATAATTATTGCGGTTCCTACGGGTATTAAAATTTTTAGTTGACTTGCTACATTA
CACGGAACTCAACTTTCTTACTCCCCAGCTATTTTATGAGCTTTAGGATTTGTATTCTTA
TTTACTGTTGGGGGATTAACCGGAGTTGTTTTAGCAAATTCATCTGTAGATATTATTCTA
CATGATACATACTATGTTGTTGCCCATTTTCATTATGTTTTATCAATAGGAGCTGTATTT
GCTATTATAGCAGGATTTGTCCATTGATATCCTTTATTTACTGGATTGACTATAAATAGT
AAATGATTAAAAAGTCAATTTATTATTATATTTATTGGAGTAAATTTAACATTTTTCCCT
CAACATTTTCTTGGGTTAGCGGGGATGCCCCGTCGTTACTCAGATTACCCTGATGCTTAC
ACAACCTGAAATGTAATTTCAACTATCGGTTCATCTATTTCTTTACTAGGAATTTTATTT
TTTTTCTATATTATTTGAGAAAGTTTAGTTTCCCAACGTCAAGTTATTTACCCAATTCAA
TTAAATTCTTCAATTGAATGATACCAAAATACTCCACCTGCTGAACATAGTTA
>D.lummei
ACAAATCATAAAGATATTGGAACATTATATTTTATTTTCGGTGCTTGAGCAGGAATAGTT
GGAACATCACTAAGAATTTTAATTCGAGCTGAATTAGGTCATCCCGGAGCCTTAATTGGT
GATGACCAAATTTATAATGTAATTGTTACAGCCCATGCTTTTATTATAATTTTTTTTATA
GTTATGCCAATTATGATTGGAGGATTTGGTAATTGACTTGTACCTTTAATATTAGGAGCT
CCTGATATAGCATTCCCTCGTATAAATAATATAAGATTTTGACTTTTACCCCCTGCTTTA
TCATTATTATTAGTTAGAAGAATAGTTGAAAACGGAGCCGGAACAGGGTGAACAGTTTAC
CCCCCATTATCAGCAGGAATTGCTCATGGAGGAGCTTCTGTAGATTTAGCCATTTTTTCT
TTACATTTAGCAGGAATTTCCTCAATTTTAGGAGCTGTAAATTTTATTACAACAGTAATT
AATATACGATCTTCAGGAATTACTTTAGACCGTATACCTTTATTTGTTTGATCTGTAGTA
ATTACAGCTCTTTTACTCCTTTTGTCACTTCCTGTCTTAGCAGGAGCTATTACTATATTA
TTAACAGATCGAAATCTTAATACTTCATTTTTTGATCCTGCCGGA------GGAGGAGAC
CCAATTCTATACCAACATTTATTTTGATTTTTTGGTCACCCAGAAGTTTATATTTTAATT
TTACCCGGATTCGGTATAATTTCTCATATTATTAGCCAAGAATCAGGTAAAAAGGAAACT
TTTGGATCTTTAGGAATAATTTACGCGATACTAGCAATTGGATTATTAGGATTTATTGTA
TGAGCTCATCATATATTTACAGTTGGAATAGACGTAGATACTCGAGCTTACTTTACATCA
GCAACAATAATTATTGCAGTACCCACAGGAATTAAAATTTTTAGTTGACTTGCTACACTT
CATGGAACACAACTTTCTTATTCACCAGCTATTTTATGAGCTTTAGGATTTGTATTTTTA
TTTACAGTTGGAGGATTAACTGGAGTTGTTTTAGCAAATTCATCTGTTGATATTATTTTA
CATGACACTTATTATGTAGTTGCTCACTTTCATTATGTATTATCAATAGGAGCTGTATTT
GCTATTATAGCTGGATTTGTTCATTGATATCCTCTATTTACAGGGTTAACTATAAATAAT
AAATGACTAAAAAGTCAATTTATTATTATATTTATTGGAGTAAATTTAACATTTTTCCCA
CAACATTTTTTAGGTTTAGCAGGAATGCCACGTCGTTACTCTGATTACCCAGATGCTTAT
ACTACATGAAACGTAATTTCAACTATTGGATCATCAATTTCTTTATTAGGGATTTTATTT
TTTTTCTATATTATTTGAGAAAGTTTGGTCTCTCAACGTCAAGTTATTTATCCAATTCAA
CTAAATTCTTCAATTGAATGATACCAAAATACTCCTCCTGCTGAACATAGCTA
>D.mauritiana
ACAAATCATAAAGATATTGGAACTTTATATTTTATCTTTGGAGCTTGAGCTGGGATAGTA
GGTACATCCCTAAGAATTTTAATTCGAGCCGAATTAGGTCATCCTGGAGCATTAATTGGA
GATGATCAAATTTATAATGTAATTGTAACTGCACATGCTTTTATTATAATTTTTTTTATA
GTTATACCTATTATAATTGGTGGATTTGGAAATTGATTGGTACCTTTAATATTAGGTGCT
CCTGATATAGCATTTCCACGAATAAATAATATAAGATTCTGACTACTACCCCCTGCTCTT
TCTCTATTATTAGTGAGAAGAATAGTTGAAAATGGAGCTGGAACAGGATGAACTGTTTAT
CCACCTTTATCTGCTGGAATTGCCCATGGTGGAGCTTCAGTTGATTTAGCTATTTTTTCT
TTACATTTAGCTGGAATTTCTTCAATTTTAGGAGCTGTAAATTTTATTACAACTGTAATT
AATATACGATCTACAGGAATTTCATTAGATCGTATACCTTTATTTGTTTGATCAGTAGTT
ATTACTGCTTTATTATTACTTTTATCATTACCAGTATTAGCAGGAGCTATCACTATATTA
TTAACAGATCGAAATTTAAATACATCATTTTTTGACCCAGCTGGA------GGAGGAGAT
CCTATTTTATACCAACATTTATTTTGATTTTTTGGTCATCCTGAAGTTTATATTTTAATT
TTACCTGGATTTGGAATAATCTCTCATATTATTAGACAAGAATCAGGGAAAAAGGAAACT
TTTGGTTCTTTAGGAATAATTTATGCTATATTAGCTATTGGATTATTAGGATTTATTGTA
TGAGCTCATCATATATTTACAGTGGGGATAGACGTTGATACTCGGGCTTATTTTACTTCA
GCTACTATAATTATTGCGGTTCCTACCGGTATTAAAATTTTTAGATGATTAGCTACTTTA
CATGGAACTCAACTTTCTTATTCTCCAGCTATTTTATGAGCTTTAGGATTTGTATTTTTA
TTTACAGTAGGAGGTTTAACGGGAGTTGTTTTAGCTAATTCATCAGTAGATATTATTTTA
CATGATACTTATTATGTAGTAGCTCATTTTCATTATGTTTTATCAATAGGAGCTGTATTT
GCTATTATAGCAGGCTTTATCCATTGATACCCTTTATTTACTGGATTAACATTAAATAAT
AAGTGATTAAAAAGTCAATTTATTATTATATTTATTGGAGTAAATTTAACATTTTTTCCC
CAACATTTTTTAGGATTAGCTGGGATACCTCGACGATATTCGGATTATCCAGATGCTTAT
ACAACATGAAATGTTGTATCTACTATTGGATCAACTATTTCATTACTAGGAATTCTATTC
TTTTTTTATATTATTTGAGAAAGTTTAGTATCACAACGACAAGTAATTTATCCAATTCAA
TTAAATTCATCTATTGAATGATATCAAAATACTCCACCAGCTGAACATAGTTA
>D.melanogaster
ACAAATCATAAAGATATTGGAACTTTATATTTTATTTTTGGAGCTTGAGCTGGAATAGTT
GGAACATCTTTAAGAATTTTAATTCGAGCTGAATTAGGACATCCTGGAGCATTAATTGGA
GATGATCAAATTTATAATGTAATTGTAACTGCACATGCTTTTATTATAATTTTTTTTATG
GTTATACCTATTATAATTGGTGGATTTGGAAATTGATTAGTGCCTTTAATATTAGGTGCT
CCTGATATAGCATTCCCACGAATAAATAATATAAGATTTTGACTACTACCTCCTGCTCTT
TCTTTACTATTAGTAAGTAGAATAGTTGAAAATGGAGCTGGAACAGGATGAACTGTTTAT
CCACCTTTATCCGCTGGAATTGCTCATGGTGGAGCTTCAGTTGATTTAGCTATTTTTTCT
CTACATTTAGCAGGGATTTCTTCAATTTTAGGAGCTGTAAATTTTATTACAACTGTAATT
AATATACGATCAACAGGAATTTCATTAGATCGTATACCTTTATTTGTTTGATCAGTAGTT
ATTACTGCTTTATTATTATTATTATCACTTCCAGTACTAGCAGGAGCTATTACTATATTA
TTAACAGATCGAAATTTAAATACATCATTTTTTGACCCAGCGGGA------GGAGGAGAT
CCTATTTTATATCAACATTTATTTTGATTTTTTGGTCACCCTGAAGTTTATATTTTAATT
TTACCTGGATTTGGAATAATTTCTCATATTATTAGACAAGAATCAGGAAAAAAGGAAACT
TTTGGTTCTCTAGGAATAATTTATGCTATATTAGCTATTGGATTATTAGGATTTATTGTA
TGAGCTCATCATATATTTACCGTTGGAATAGATGTAGATACTCGAGCTTATTTTACCTCA
GCTACTATAATTATTGCAGTTCCTACTGGAATTAAAATTTTTAGTTGATTAGCTACTTTA
CATGGAACTCAACTTTCTTATTCTCCAGCTATTTTATGAGCTTTAGGATTTGTTTTTTTA
TTTACAGTAGGAGGATTAACAGGAGTTGTTTTAGCTAATTCATCAGTAGATATTATTTTA
CATGATACTTATTATGTAGTAGCTCATTTTCATTATGTTTTATCTATAGGAGCTGTATTT
GCTATTATAGCAGGTTTTATTCACTGATACCCCTTATTTACTGGATTAACGTTAAATAAT
AAATGATTAAAAAGTCATTTCATTATTATATTTATTGGAGTTAATTTAACATTTTTTCCT
CAACATTTTTTAGGATTGGCTGGAATACCTCGACGTTATTCAGATTACCCAGATGCTTAC
ACAACATGAAATATTGTATCAACTATTGGATCAACTATTTCATTATTAGGAATTTTATTC
TTTTTTTTTATTATTTGAGAAAGTTTAGTATCACAACGACAAGTAATTTACCCAATTCAA
CTAAATTCATCAATTGAATGATACCAAAATACTCCGCCA--------------
>D.miranda
------------------------------------------------------------
------------------------------------------------------------
------------------------------------------------------------
------------------------------------------------------------
------------------------------------------------------------
------------------------------------------------------------
------------------------------------------------------------
------------------------------------------------------------
------------------------------------------------------------
------------------------------------------------------------
------------------------------------------------------------
------------------------------------CATCCAGAAGTTTATATTTTAATT
TTACCTGGATTCGGAATAATTTCTCATATTATTAGTCAAGAATCAGGTAAAAAGGAAACT
TTTGGATCTTTAGGGATAATTTATGCTATATTAGCTATTGGATTATTAGGATTTATTGTG
TGAGCTCATCATATATTTACAGTAGGTATAGATGTTGATACACGAGCTTATTTTACATCT
GCTACTATGATTATTGCTGTACCAACAGGAATTAAAATTTTTAGTTGATTAGCAACTCTT
CATGGGGCTCAACTTTCTTATTCTCCAGCTATTTTATGAGCATTAGGATTTGTATTTTTA
TTTACAGTTGGTGGATTAACAGGAGTAGTTTTAGCTAATTCATCTGTAGATATTATTTTA
CATGATACATATTATGTAGTAGCTCACTTTCACTATGTTTTATCAATAGGAGCTGTATTT
GCAATTATAGCAGGATTTATTCATTGATTCCCATTATTTACTGGCTTAACAATAAATAAT
AAATTATTAAAAAGTCAATTTGTTATTATATTTATTGGAGTAAATTTAACTTTCTTTCCT
CAACATTTTTTAGGATTAGCAGGAATACCTCGACGATATTCAGATTATCCAGATGCTTAT
ACAACTTGAAATGTAGTATCTACAATTGGTTCTTCAATTTCACTTTTAGGAATTTTATTC
TTTTTTTATATTATTTGAGAAAGTTTAGTATCACAACGACAAGTAATTTACCCGATTCAA
TTATGTTCATCTATTGAATGATATCAAAATACTCCCCCCGCTGAACATAGCTA
>D.mojavensis
ACAAATCACAAAGATATTGGAACTTTATATTTTATTTTCGGAGCTTGAGCTGGAATAGTG
GGAACTTCTTTAAGAATTTTAATTCGTGCTGAATTAGGTCATCCAGGTGCACTAATTGGA
GATGATCAAATTTATAATGTAATTGTCACAGCACACGCTTTTGTAATAATTTTTTTTATA
GTAATACCTATTATAATTGGGGGATTTGGAAATTGACTAGTACCTTTAATACTTGGGGCC
CCTGATATGGCATTCCCTCGAATAAATAATATAAGATTTTGACTTTTACCCCCAGCTTTA
ACTTTATTATTAGTAAGCAGTATAGTTGAAAACGGAGCTGGAACAGGGTGAACTGTCTAC
CCTCCGCTATCTTCAGGTATTGCCCACGGAGGAGCCTCAGTAGATTTAGCAATTTTTTCT
TTACATTTAGCAGGGATTTCTTCTATTTTAGGTGCCGTAAATTTTATTACAACAGTAATT
AACATACGATCAACTGGAATTACTCTTGACCGTATGCCTTTATTTGTGTGATCTGTTGTA
ATTACAGCTTTATTACTACTGTTATCATTACCTGTCTTAGCCGGGGCTATTACAATATTA
TTAACAGACCGAAATTTAAATACTTCATTTTTTGACCCCGCAGGA------GGGGGAGAC
CCAATTCTTTACCAACATTTATTTTGATTTTTTGGGCACCCAGAAGTATATATTTTGATT
TTACCAGGATTTGGAATAATTTCTCATATTATTAGTCAAGAATCAGGTAAAAAGGAAACA
TTTGGTTCTTTAGGAATAATTTATGCTATACTAGCAATTGGTTTATTAGGATTTATTGTA
TGAGCTCACCATATATTTACAGTTGGAATAGATGTAGACACACGAGCTTATTTTACATCA
GCAACAATAATTATTGCCGTACCTACCGGGATTAAAATTTTTAGTTGATTAGCTACTCTT
CACGGAACTCAACTTACATATTCCCCAGCTATTTTATGAGCATTAGGATTTGTATTTTTA
TTTACAGTTGGTGGATTAACTGGAGTAGTTTTAGCTAATTCTTCTGTTGATATTATTTTA
CATGACACTTATTATGTAGTAGCTCATTTTCACTATGTTTTATCAATAGGAGCAGTTTTC
GCGATTATAGCAGGGTTTATTCATTGATACCCATTATTTACAGGATTAACTCTAAATTCT
AAATGATTAAAAAGTCAATTTATTATTATATTTATTGGTGTAAATTTAACATTTTTCCCT
CAACATTTTTTAGGATTAGCAGGAATGCCTCGACGATACTCAGATTACCCTGATGCTTAT
ACAACATGAAATGTAATTTCTACTATTGGTTCATCAATTTCATTATTAGGAATTTTATTC
TTTTTTTACATTATCTGGGAAAGTTTAGTATCTCAACGCCAAGTTATTTATCCAATTCAA
TTAAATTCATCAATTGAATGATACCAAAACACTCCCCCC--------------
>D.montana
ACAAATCATAAAGATATTGGAACATTATATTTTATCTTTGGTGCTTGAGCAGGAATAGTA
GGAACATCTTTAAGAATTTTAATTCGAGCTGAATTAGGTCACCCGGGAGCTTTAATTGGA
GATGATCAAATTTATAATGTTATTGTTACTGCTCATGCTTTTGTTATAATTTTTTTCATA
GTTATACCAATTATAATTGGAGGATTCGGTAATTGACTTGTACCTTTAATATTAGGAGCT
CCTGATATAGCTTTCCCCCGAATAAACAATATAAGATTTTGACTATTACCTCCTGCTTTA
TCCTTACTTTTAGTTAGAAGAATAGTTGAAAACGGAGCTGGGACAGGATGAACTGTATAC
CCCCCATTATCAGCAGGAATTGCTCATGGAGGAGCTTCTGTTGATCTAGCTATTTTTTCT
TTACATTTAGCTGGAATCTCTTCAATTTTAGGAGCTGTAAATTTCATTACAACTGTAATT
AATATACGATCTTCAGGAATTACTTTAGACCGAATACCTTTATTTGTTTGATCAGTTGTA
ATTACAGCTTTATTACTACTTTTATCCTTACCAGTTTTAGCCGGAGCTATCACTATATTA
TTAACAGACCGAAATCTTAACACCTCATTTTTTGACCCGGCTGGT------GGAGGGGAT
CCAATTTTATACCAACACTTATTTTGATTTTTTGGTCACCCAGAAGTTTATATTTTAATT
TTACCTGGATTTGGAATAATTTCTCATATTATTAGTCAAGAATCAGGTAAAAAGGAAACT
TTTGGATCTTTAGGAATAATTTACGCAATATTAGCAATTGGATTATTAGGATTTATTGTA
TGAGCACATCATATATTTACAGTTGGAATAAACGTAGACACTCGAGCTTACTTCACATCA
GCAACAATAATTATTGCTGTACCAACAGGTATTAAAATTTTTAGTTGACTTGCTACTTTA
CACGGTACACAACTTTCTTACTCTCCAGCTATTTTATGAGCTTTAGGATTTGTATTTTTA
TTTACAGTTGGAGGATTAACTGGAGTTGTATTAGCAAATTCATCAGTAGATATTATTTTA
CATGACACATACTATGTTGTTGCCCACTTTCATTATGTTTTATCAATAGGAGCTGTATTT
GCTATTATAGCAGGATTTGTTCATTGATACCCTTTATTTACTGGTTTAACTATAAATAAT
AAGTGATTAAAAAGTCAATTTATTATTATATTTATTGGAGTAAATCTTACTTTTTTCCCC
CAACATTTCCTTGGACTAGCTGGGATACCTCGTCGTTATTCTGATTACCCAGACGCTTAC
ACAACATGAAATGTAATTTCAACTATTGGTTCATCTATTTCTTTATTAGGAATTTTATTT
TTTTTCTACATTATTTGAGAAAGTTTAGTTTCTCAACGTCAGGTTATTTACCCTATTCAA
TTGAATTCTTCAATTGAATGATACCAAAATACTCCCCCTGCTGAACATAGATA
>D.nebulosa
------------------------------------------------------------
------------------------------------------------------------
------------------------------------------------------------
------------------------------------------------------------
------------------------------------------------------------
------------------------------------------------------------
------------------------------------------------------------
------------------------------------------------------------
------------------------------------------------------------
------------------------------------------------------------
------------------------------------------------------------
-------------TT---------TGATTTTTTGGTCACCCTGAAGTTTATATTTTAATT
TTACCAGGATTTGGAATAATTTCCCATATTATTAGTCAAGAATCAGGTAAAAAGGAAACT
TTTGGATCATTAGGAATGATTTATGCTATATTAGCAATTGGTTTATTAGGATTTATTGTT
TGAGCTCATCATATATTTACTGTTGGAATAGATGTAGATACTCGAGCTTATTTTACATCA
GCTACTATAATTATTGCTGTTCCAACTGGAATTAAAATTTTCAGATGATTAGCAACATTA
CATGGAACTCAATTATCTTATTCTCCTGCAATTCTTTGAGCTTTAGGATTTGTATTTTTA
TTTACTGTTGGAGGATTAACAGGAGTAGTTTTAGCTAATTCTTCTGTTGATATTATTTTA
CATGATACATACTATGTAGTTGCTCATTTTCATTATGTTTTATCAATAGGAGCTGTATTT
GCTATTATAGCTGGATTTATTCATTGATATCCATTATTTACAGGATTAACATTAAATGTA
AAATGATTAAAAAGTCAATTTATTATTATATTTATTGGAGTAAATTTAACTTTTTTCCCT
CAACATTTTTTAGGATTAGCTGGAATACCTCGACGATATTCAGATTATCCTGATGCATAT
ACTACATGAAATATTATTTCTACAATTGGATCTTCAATTTCACTTTTAGGAATTTTATTT
TTTTTCTGTATTATTTGAGAAAGCTTAGTATCACAACGACAAGTTATTATC---------
-----------------------------------------------------
>D.nigromelanica
------------------------------------------------------------
------------------------------------------------------------
------------------------------------------------------------
------------------------------------------------------------
------------------------------------------------------------
------------------------------------------------------------
------------------------------------------------------------
------------------------------------------------------------
------------------------------------------------------------
------------------------------------------------------------
------------------------------------------------------------
------------------------------------------------------------
---------------------------ATTATTAGTCAAGAATCAGGAAAAAAGGAAACT
TTCGGATCACTTGGAATAATTTATGCTATACTAGCTATTGGTTTATTAGGATTTATTGTC
TGAGCTCATCATATATTTACAGTAGGTATAGATGTTGATACCCGAGCTTACTTTACTTCT
GCAACTATAATTATTGCAGTTCCTACAGGTATTAAAATTTTTAGTTGATTAGCAACTCTT
CATGGAGCTCAACTTTCTTATTCTCCGGCTATTTTATGAGCATTAGGGTTTGTATTTTTA
TTTACAGTTGGAGGATTAACAGGAGTTGTTTTAGCTAACTCATCAGTTGATATCATTCTT
CATGATACATATTATGTGGTTGCCCATTTCCAYTATGTTTTATCAATAGGAGCTGTATTT
GCTATTATAGCTGGATTTATCCACTGATTTCCTTTATTTACTGGTTTAACTTTAAATAAT
AAGTGATTAAAAAGTCAATTTATTATTATATTTATTGGAGTAAATTTAACTTTYTTCCCT
CAACACTTTTTAGGATTAGCCGGGATACCTCGACGATACTCAGATTATCCAGATGCTTAT
ACAACATGAAATGTTATTTCAACAATTGGATCTTCTATTTCTTTACTAGGAATTTTATTC
TTTTTTTACATTATCTGAGAAAGTTTAATTTCACAACGACAAGTAATTTACCCAATTCAA
TTAAAT-----------------------------------------------
>D.novamexicana
------------------------------------------------------------
------------------------------------------------------------
------------------------------------------------------------
------------------------------------------------------------
------------------------------------------------------------
------------------------------------------------------------
------------------------------------------------------------
------------------------------------------------------------
------------------------------------------------------------
------------------------------------------------------------
------------------------------------------------------------
------------------------------------------------------------
-TACCTGGATTTGGGATAATTTCCCATATTATTAGTCAAGAATCAGGTAAAAAGGAAACT
TTTGGGTCTTTAGGGATGATTTACGCAATACTAGCAATTGGATTATTAGGATTTATTGTA
TGAGCTCACCATATATTTACAGTTGGAATAGATGTGGATACCCGAGCTTATTTTACATCA
GCAACAATAATTATTGCTGTACCCACAGGAATTAAAATTTTTAGTTGACTTGCCACACTT
CACGGAACACAACTTTCTTACTCACCAGCTATTTTATGGGCATTAGGATTTGTATTTTTA
TTCACAGTTGGGGGATTAACCGGAGTTGTTTTAGCAAATTCATCTGTTGATATCATTTTA
CATGATACATATTATGTAGTAGCTCATTTTCATTATGTATTATCAATGGGGGCAGTATTT
GCTATTATAGCTGGGTTTATTCATTGATACCCTTTATTTACAGGATTAACTATAAATAAT
AAATGGTTAAAAAGTCAATTTATTATTATATTTATTGGAGTAAATTTAACATTTTTCCCA
CAACATTTTTTAGGTTTAGCAGGTATACCACGTCGTTACTCTGATTATCCTGATGCTTAC
ACTACATGAAATGTAATTTCAACTATCGGTTCATCAATTTCTTTATTGGGGATTTTATTT
TTTTTCTATATTATTTGAGAAAGCTTAGTCTCTCAACGTCAAGTTATTTACCCAATTCAA
CTAAATTCTTCAATCGAGT----------------------------------
>D.obscura
------------------------------------------------------------
------------------------------------------------------------
------------------------------------------------------------
------------------------------------------------------------
------------------------------------------------------------
------------------------------------------------------------
------------------------------------------------------------
------------------------------------------------------------
------------------------------------------------------------
------------------------------------------------------------
------------------------------------------------------------
----------------------TTTGATTCTTTGGCCACCCAGAAGTTTATATTTTAATT
TTACCAGGATTCGGAATAATTTCACATATTATTAGTCAAGAATCAGGAAAGAAGGAAACT
TTTGGATCTCTAGGAATAATCTACGCAATACTTGCAATTGGATTACTAGGATTTATTGTA
TGAGCTCATCATATATTTACCGTAGGAATAGACGTAGACACACGAGCTTATTTTACTTCT
GCTACTATAATTATTGCTGTTCCTACAGGGATTAAAATTTTTAGTTGATTGGCTACTCTA
CATGGGGCCCAACTAACGTATTCTCCAGCTATTTTATGAGCTCTAGGATTTGTATTTTTA
TTTACTGTTGGAGGTTTAACCGGGGTAGTTTTAGCTAATTCATCTGTTGATATTATTCTT
CATGACACATATTATGTAGTTGCTCATTTTCATTATGTATTATCTATAGGAGCTGTATTT
GCTATTATAGCAGGTTTTATCCATTGATACCCTCTATTTACTGGTCTAACAATAAATAAC
AAATTACTAAAAAGTCAATTTGTTATTATATTTATTGGGGTAAATTTAACTTTTTTCCCT
CAACATTTTTTAGGATTAGCAGGTATACCACGACGTTATTCAGATTACCCAGACGCTTAT
ACTACATGAAATGTAGTATCAACAATTGGTTCCTCAATTTCATTACTTGGGATTTTATTC
TTTTTTTACATTATTTGAGAAAGTTTAGTGTCCCAACGAC--------------------
-----------------------------------------------------
>D.ohnishii
------------------------------------------------------------
------------------------------------------------------------
------------------------------------------------------------
------------------------------------------------------------
------------------------------------------------------------
------------------------------------------------------------
------------------------------------------------------------
------------------------------------------------------------
------------------------------------------------------------
------------------------------------------------------------
------------------------------------------------------------
------------------------------------------------------------
------GGATTTGGAATAATTTCTCATATTATTAGTCAAGAATCAGGAAAAAAGGAAACT
TTTGGGTCTTTAGGAATAATTTATGCAATACTTGCTATTGGATTATTAGGATTTATTGTA
TGAGCCCATCATATATTTACAGTAGGAATAGATGTAGATACACGAGCTTATTTTACATCA
GCAACAATAATTATTGCTGTGCCTACTGGAATTAAAATTTTTAGATGATTAGCAACTCTT
CATGGAACTCAATTATCTTATTCACCAGCTATTTTATGAGCTTTAGGATTTGTTTTTTTA
TTTACTGTTGGAGGATTAACAGGGGTAGTTTTAGCTAATTCATCTGTTGATATTATTCTT
CATGATACTTATTATGTTGTAGCTCATTTTCATTATGTTTTATCTATAGGAGCAGTATTT
GCTATTATAGCTGGGTTTATCCACTGATATCCTTTATTTACTGGATTAACATTAAACTCT
AAATGATTAAAAAGTCAATTTATTATTATATTTATTGGAGTAAATTTAACATTTTTTCCT
CAACATTTTTTAGGATTAGCTGGTATACCTCGACGTTATTCAGATTATCCAGATGCTTAC
ACAACTTGAAATGTTGTGTCAACTATTGGATCTACAATTTCTTTATTAGGTATTTTATTT
TTTTTCTATATTATTTGAGAAAGTTTAGTATCACAACGAC--------------------
-----------------------------------------------------
>D.orena
ACAAATCATAAAGATATTGGAACTTTATACTTTATTTTTGGAGCTTGAGCTGGAATAATT
GGTACTTCTTTAAGAATTTTAATTCGAGCAGAATTAGGACACCCAGGAGCATTAATTGGA
GATGATCAAATTTATAATGTAATTGTCACTGCGCATGCTTTCGTCATAATTTTTTTTATA
GTAATACCAATTATAATTGGAGGATTTGGAAATTGATTAGTTCCTTTAATATTAGGAGCT
CCTGATATAGCATTTCCACGAATAAATAATATAAGATTTTGATTACTTCCTCCTGCTCTT
TCATTACTTCTAGTAAGAAGAATAGTTGAAAACGGAGCTGGAACAGGTTGAACTGTTTAC
CCTCCTTTATCTTCAGGCTTAGCTCACGGAGGAGCTTCAGTAGATTTAGCTATTTTTTCT
TTACATTTAGCTGGAATTTCTTCAATTTTAGGAGCTGTAAATTTTATTACAACTGTAATT
AATATACGATCTACTGGAATCACATTAGACCGAATACCTTTATTTGTATGATCAGTGGTT
ATCACTGCATTATTACTTTTATTATCTTTACCAGTTTTAGCTGGAGCTATCACTATATTA
TTAACAGACCGAAATTTAAACACCTCATTTTTTGACCCAGCGGGG------GGAGGAGAC
CCAATTTTATACCAACATTTATTTTGATTTTTTGGACACCCTGAAGTTTATATTTTAATT
TTACCTGGATTTGGAATAATTTCTCATATTATTAGACAAGAATCAGGAAAAAAAGAAACT
TTTGGTTCATTAGGAATAATTTATGCTATACTTGCTATTGGATTATTAGGATTTATTGTA
TGAGCTCACCATATATTTACGGTTGGGATAGATGTTGATACTCGAGCATATTTTACTTCT
GCTACTATAATTATTGCTGTACCTACTGGAATTAAAATTTTTAGATGATTAGCTACTTTA
CATGGATCTCAACTTTCTTATTCTCCAGCTATTTTATGAGCTTTAGGATTTGTATTTTTA
TTCACAGTTGGAGGATTAACAGGAGTTGTATTGGCTAATTCATCAGTTGATATTATTTTA
CATGACACTTATTATGTAGTAGCTCATTTTCATTATGTTTTATCAATAGGAGCAGTATTT
GCTATTATAGCAGGTTTTATTCATTGATACCCATTATTCACTGGATTAACTCTTAATAAT
AAATGATTAAAAAGTCAATTTATTATTATATTTATTGGAGTAAATTTAACATTTTTTCCT
CAACACTTTTTAGGGTTAGCTGGAATACCTCGACGTTATTCTGATTATCCTGATGCTTAT
ACTACATGAAATGTTGTATCAACTATTGGCTCAACAATTTCTTTATTAGGAATTTTATTC
TTTTTTTATATTATCTGAGAAAGTTTAGTATCACAACGACAAGTAATTTATCCAATTCAA
TTAAATTCATCTATTGAATGATATCAAAATACACCTCCAGCTGAACATAGATA
>D.paramelanica
------------------------------------------------------------
------------------------------------------------------------
------------------------------------------------------------
------------------------------------------------------------
-----------------TCGAATAAATAATATAAGTTTTTGATTACTTCCTCCAGCTCTT
TCCTTATTATTAGTAAGTAGTATAGTAGAAAACGGAGCTGGAACTGGTTGAACAGTTTAC
CCACCTCTATCATCTGGAATTGCTCATGGAGGAGCTTCAGTTGATTTAGCTATTTTCTCT
TTACATTTAGCTGGAATTTCTTCAATCTTAGGAGCAGTAAATTTTATTACAACAGTAATT
AATATACGATCTTCAGGAATTACTCTTGATCGAATACCTTTATTTGTATGATCAGTTGTT
ATTACAGCTCTTTTATTACTTTTATCCCTTCCTGTTTTAGCTGGAGCAATTACTATATTA
TTAACAGATCGAAATTTAAATACTTCATTTTTTGACCCAGCTGGA------GGAGGTGAC
CCAATTTTATACCAACATTTATTCTGATTTTTTGGTCACCCAG-----------------
------------------------------------------------------------
------------------------------------------------------------
------------------------------------------------------------
------------------------------------------------------------
------------------------------------------------------------
------------------------------------------------------------
------------------------------------------------------------
------------------------------------------------------------
------------------------------------------------------------
------------------------------------------------------------
------------------------------------------------------------
------------------------------------------------------------
-----------------------------------------------------
>D.persimilis
ACAAATCATAAAGATATTGGAACATTATATTTTATTTTTGGAGCATGAGCCGGTATAGTA
GGGACATCTTTGAGAATTTTAATTCGAGCTGAATTAGGGCATCCAGGAGCTTTAATTGGA
GATGATCAAATTTATAACGTAATTGTTACAGCTCATGCATTTATTATGATTTTTTTTATA
GTAATACCTATTATAATTGGAGGATTTGGAAATTGATTAGTTCCTTTAATACTAGGAGCT
CCTGATATAGCTTTTCCTCGGATAAATAATATAAGATTCTGATTATTACCTCCTGCTCTT
TCTCTTTTATTAGTAAGAAGAATAATTGAAAATGGGGCTGGTACTGGGTGAACAGTTTAC
CCACCACTATCATCAGGAATTGCACATGGAGGTGCATCTGTTGATTTAGCAATTTTTTCT
CTTCATTTAGCTGGAATTTCTTCTATTTTAGGAGCAGTAAATTTTATTACAACTGTGATT
AATATACGATCTTCAGGAATTACTCTTGATCGAATACCATTATTTGTGTGATCAGTTGTA
ATTACAGCTTTATTATTATTATTATCTTTACCAGTTTTAGCGGGAGCAATTACTATATTA
TTAACTGATCGAAATTTAAATACTTCTTTTTTCGACCCTGCTGGA------GGTGGAGAT
CCAATTTTATACCAACACTTATTTTGATTTTTTGGTCATCCAGAAGTTTATATTTTAATT
TTACCTGGATTTGGAATAATTTCCCATATTATTAGTCAAGAATCGGGAAAAAAGGAAACT
TTCGGATCTTTAGGAATGATTTATGCTATATTAGCTATTGGATTATTAGGATTTATTGTA
TGAGCTCACCACATATTCACAGTAGGTATAGATGTTGATACACGAGCTTACTTTACATCT
GCAACTATAATTATTGCTGTACCTACAGGAATTAAAATTTTTAGTTGACTAGCAACTCTT
CATGGAGCTCAACTTTCTTATTCTCCAGCTATTTTATGAGCATTAGGATTTGTATTTTTA
TTTACAGTTGGTGGATTAACAGGAGTAGTTTTAGCTAATTCATCTGTAGACATTATCTTA
CATGATACATATTATGTAGTAGCTCACTTTCACTATGTTTTATCAATAGGAGCCGTATTT
GCAATTATAGCTGGATTCATTCATTGATTCCCGTTATTTACTGGTTTAACAATAAATAAT
AAATTATTAAAAAGTCAATTTGTTATTATATTTATTGGAGTAAATTTAACTTTCTTCCCA
CAACATTTTTTAGGATTAGCAGGAATACCACGACGATATTCAGATTATCCAGATGCTTAT
ACAACTTGAAATGTAGTATCTACAATTGGTTCTTCAATTTCACTTTTAGGGATTTTATTC
TTTTTTTATATTATTTGAGAAAGTTTAGTATCACAACGACAAGTAATTTATCCAATTCAA
TTATGTTCATCTATTGAATGATATCAAAATACTCCACCC--------------
>D.phalerata
------------------------------------------------------------
------------------------------------------------------------
------------------------------------------------------------
------------------------------------------------------------
-------------------------------------------TATTACCTCCAGCTTTA
ACACTATTATTAGTTAGAAGTATAGTTGAAAATGGAGCTGGAACAGGTTGAACAGTTTAC
CCACCTCTATCAGCAGGTATCGCTCATGGAGGTGCATCAGTTGATTTAGCAATTTTTTCT
TTACATTTAGCTGGAATTTCTTCAATTTTAGGAGCAGTAAATTTTATTACAACTGTAATT
AATATACGATCAACTGGAATTACTTTAGACCGAATACCATTATTTGTATGATCAGTTGTA
ATTACTGCTTTATTATTATTACTTTCTTTACCTGTTTTAGCTGGAGCAATCACAATACTT
TTAACAGATCGAAATTTAAATACTTCATTTTTTGACCCAGCTGGA------GGAGGAGAC
CCGATTTTATACCAACACTTATTTTGATTTTTCGGACACCCT------------------
------------------------------------------------------------
------------------------------------------------------------
------------------------------------------------------------
------------------------------------------------------------
------------------------------------------------------------
------------------------------------------------------------
------------------------------------------------------------
------------------------------------------------------------
------------------------------------------------------------
------------------------------------------------------------
------------------------------------------------------------
------------------------------------------------------------
-----------------------------------------------------
>D.pseudoobscura
ACAAATCATAAAGATATTGGAACATTATATTTTATTTTTGGAGCATGAGCCGGTATAGTA
GGAACATCTTTGAGAATTTTAATTCGAGCTGAATTAGGACATCCAGGAGCTTTAATTGGA
GATGATCAAATTTATAACGTAATTGTTACAGCTCATGCATTTATTATGATTTTTTTTATA
GTAATACCTATTATAATTGGAGGATTTGGAAATTGATTAGTTCCTTTAATACTAGGAGCT
CCTGATATAGCTTTTCCTCGGATGAATAATATAAGATTCTGATTATTACCTCCTGCTCTT
TCTCTTTTATTAGTAAGAAGAATAGTTGAAAATGGAGCTGGTACTGGGTGAACAGTTTAC
CCACCACTATCATCAGGAATTGCACATGGAGGTGCATCTGTTGATTTAGCAATTTTTTCT
CTTCATTTAGCTGGAATTTCTTCTATTTTAGGAGCAGTAAATTTTATTACAACTGTGATT
AATATACGATCTTCAGGAATTACTCTTGATCGAATACCATTATTTGTGTGATCAGTTGTA
ATTACAGCTTTATTATTATTATTATCTTTACCAGTTTTAGCGGGAGCAATTACTATATTA
TTAACTGATCGAAATTTAAATACTTCTTTTTTCGACCCTGCTGGA------GGTGGAGAT
CCAATTTTATACCAACACTTATTTTGATTTTTTGGTCATCCAGAAGTTTATATTTTAATT
TTACCTGGATTTGGAATAATTTCTCATATTATTAGTCAAGAATCGGGAAAAAAGGAAACT
TTTGGATCTTTAGGAATAATTTATGCTATAATAGCTATTGGATTATTAGGATTTATTGTG
TGAGCTCACCATATATTCACAGTAGGTATAGATGTTGATACACGAGCTTACTTTACATCT
GCAACTATAATTATTGCTGTACCTACAGGAATTAAAATTTTTAGTTGATTAGCAACTCTT
CATGGAGCTCAACTTTCTTATTCTCCAGCTATTTTATGAGCATTAGGATTTGTATTTTTA
TTTACAGTTGGTGGATTAACAGGAGTAGTTTTAGCTAATTCATCTGTAGACATTATTTTA
CATGATACATATTATGTAGTAGCTCACTTTCACTATGTTTTATCAATAGGAGCCGTATTT
GCAATTATAGCTGGATTCATTCATTGATTCCCGTTATTTACTGGTTTAACAATAAATAAT
AAATTATTAAAAAGTCAATTTATTATTATATTTATCGGAGTAAATTTAACTTTCTTCCCG
CAACATTTTTTAGGATTAGCAGGAATACCACGACGATATTCAGATTATCCAGATGCCTAT
ACAACTTGAAACGTAGTATCTACAATTGGTTCTTCAATTTCACTTTTAGGAATTTTATTC
TTTTTTTATATTATTTGAGAAAGTTTAGTATCACAACGGCAAGTAATTTACCCAATTCAA
TTATGTTCATCTATTGAATGATATCAAAATACTCCACCCGCTGAACATAGTTA
>D.pseudotakahashii
------------------------------------------------------------
------------------------------------------------------------
------------------------------------------------------------
------------------------------------------------------------
------------------------------------------------------------
------------------------------------------------------------
------------------------------------------------------------
------------------------------------------------------------
------------------------------------------------------------
------------------------------------------------------------
------------------------------------------------------------
----------------------------------------CTGAAGTTTATATTTTAATT
TTACCAGGATTTGGAATAATTTCTCATATTATTAGTCAAGAATCTGGTAAAAAGGAAACT
TTTGGATCTTTAGGAATAATTTATGCAATACTTGCTATTGGTTTATTAGGATTTATTGTA
TGAGCTCATCACATATTTACAGTAGGAATAGATGTAGATACTCGAGCTTATTTTACTTCA
GCAACTATAATTATTGCTGTACCAACTGGAATTAAAATTTTCAGATGATTAGCTACTTTA
CATGGAACTCAACTTTCATATTCACCAGCTATTTTATGAGCTTTAGGATTTGTATTTTTA
TTCACAGTAGGGGGATTAACAGGAGTAGTATTAGCTAATTCATCAGTTGATATTATTTTA
CATGATACTTATTATGTAGTAGCTCATTTTCATTATGTATTATCAATAGGAGCTGTATTT
GCTATTATAGCAGGATTTATTCACTGATACCCTTTATTTACTGGATTAACATTAAATGTT
AAATGATTAAAAAGTCAATTTATCATTATATTTATTGGAGTAAATTTAACATTTTTCCCT
CAACATTTTTTAGGATTAGCTGGTATACCTCGACGTTATTCAGATTATCCTGATGCTTAT
ACAACTTGAAATGTAGTATCAACTATTGGGTCAACTATTTCTTTATTAGGTATTTTATTC
TTTTTTTATATTATTTGAGAAAGTTTAGTATCTCAACGACAAGTAATTTACCCAATTCAA
TTAAATTCATCTATTGAATGATACCAAAATACACCACCAGCTGAACATAGTTA
>D.saltans
------------------------------------------------------------
------------------------------------------------------------
------------------------------------------------------------
------------------------------------------------------------
-----------------ACGAATAAATAATATAAGATTTTGATTATTACCCCCAGCTTTA
TCATTATTATTAGTAAGAAGAATGGTTGAAAATGGAGCTGGAACTGGTTGAACAGTTTAT
CCTCCCTTATCTGCAGGAATTGCTCATGGAGGAGCTTCTGTTGACTTAGCAATTTTTTCT
TTACACCTTGCAGGAATTTCTTCAATTTTAGGAGCAGTAAATTTTATTACAACAGTAATT
AATATACGATCTACAGGAATTACTTTAGATCGAATACCTTTATTTGTTTGATCAGTTGTA
ATTACAGCTTTATTATTATTATTATCTTTACCAGTATTAGCTGGAGCAATTACTATACTT
TTAACAGATCGAAATCTTAATACTTCATTTTTTGACCCAGCAGGA------GGAGGAGAT
CCAATTCTTTACCAACATTTATTTTGATTTTTTGGTCATCCAGAAGTTTATATTTTAATT
TTACCTGGATTTGGAATAATTTCTCATATTATTAGTCAAGAATCTGGAAAAAAGGAAACT
TTTGGATCATTAGGTATAATTTATGCTATATTAGCAATTGGTTTATTAGGTTTTATTGTA
TGAGCTCATCATATATTTACAGTAGGAATAGATGTTGATACACGAGCTTACTTTACATCA
GCAACTATAATTATTGCTGTTCCAACAGGAATTAAAATTTTTAGTTGATTAGCAACTTTA
CATGGAACTCAATTATCTTATTCTCCAGCAATTCTTTGAGCTTTAGGATTCGTATTCTTA
TTTACAGTTGGAGGATTAACTGGAGTTGTTTTAGCTAATTCTTCTGTAGATATTATTTTA
CATGATACTTATTATGTAGTAGCTCATTTCCATTATGTTTTATCTATAGGAGCTGTATTT
GCTATTATGGCAGGATTTATTCATTGATATCCTTTATTTACAGGTTTAACATTAAACAAT
AAGTGATTAAAAAGTCAATTCATTATTATATTTATTGGAGTAAATTTAACATTTTTCCCA
CAACATTTTTTAGGATTAGCTGGTATACCTCGACGATACTCTGATTATCCAGANGCTTAC
ACAACATGAAATATTGTTTCTACAATTGGATCTTCAATTTCTCTTTTAGGAATTTTATTC
TTTTTCTTTATTATTTGAGAAAGTTTAGTATCTCAACGACAAGTAATTTATCCAATCCAA
TTAAATTCATCAATCGAATGATATCAAAATACACCACCAGCTGAACATAGATA
>D.santomea
ACAAATCATAAAGATATTGGAACTTTATATTTCATTTTTGGAGCTTGAGCCGGAATAGTA
GGAACATCTTTAAGAATTTTAATTCGAGCAGAATTAGGTCATCCAGGAGCATTAATTGGA
GATGATCAAATTTATAATGTAATTGTTACTGCACATGCTTTTATTATAATTTTTTTTATA
GTAATACCTATTATAATTGGGGGGTTTGGAAATTGATTAGTGCCTTTAATATTAGGAGCT
CCTGACATAGCATTCCCACGAATAAATAATATAAGATTTTGATTACTACCTCCTGCTCTT
TCTTTATTATTAGTAAGAAGAATAGTTGAAAACGGAGCTGGTACAGGTTGAACTGTTTAC
CCTCCTTTATCTTCAGGTATCGCTCATGGTGGAGCTTCTGTAGATTTAGCTATTTTTTCT
CTTCATTTAGCTGGAATTTCTTCAATTTTAGGAGCTGTAAATTTTATTACGACTGTAATT
AATATACGATCAACTGGAATTACATTAGACCGAATACCTTTATTTGTATGATCAGTAGTT
ATTACTGCTTTATTACTTTTACTATCTTTACCAGTTCTTGCCGGAGCTATTACTATATTA
TTAACAGATCGAAATTTAAATACTTCTTTCTTTGACCCAGCTGGA------GGAGGAGAT
CCTATTTTGTACCAACATTTATTTTGATTTTTTGGTCACCCTGAAGTTTATATTTTAATT
TTACCGGGATTTGGAATAATTTCTCATATTATTAGACAAGAATCTGGTAAAAAGGAAACT
TTCGGTTCTTTAGGAATAATCTATGCTATACTTGCTATTGGATTATTAGGATTTATTGTT
TGAGCTCATCATATATTTACAGTTGGAATAGACGTTGATACACGAGCTTATTTTACTTCT
GCTACTATAATTATTGCGGTTCCTACAGGAATTAAAATTTTTAGATGATTAGCTACTTTA
CATGGAACTCAACTTTCTTATTCTCCAGCTATTTTATGAGCTTTAGGATTTGTTTTTTTA
TTCACAGTAGGAGGATTAACAGGAGTTGTATTAGCTAATTCATCAGTTGATATTATTTTA
CATGATACTTATTATGTAGTAGCTCATTTCCACTATGTTTTATCAATAGGAGCTGTATTT
GCTATTATAGCAGGTTTTATTCACTGATACCCTTTATTTACTGGATTAACATTAAATAAT
AAATGATTAAAAAGTCAATTTATTATTATATTTATTGGATTAAATTTAACATTCTTCCCT
CAACATTTTTTAGGATTAGCAGGAATACCTCGACGTTATTCAGATTACCCTGATGCTTAC
ACTACATGAAATGTTGTGTCTACTATTGGGTCAACTATTTCATTATTAGGAATTTTATTT
TTTTTCTATATTATTTGAGAAAGTTTAGTATCTCAACGACAAGTAATTTAYCCAATTCAA
TTAAATTCATCTATTGAATGATACCAAAATACAACCCCA--------------
>D.sechellia
ACAAATCATAAAGATATTGGAACTTTATATTTTATCTTTGGAGCCTGAGCTGGAATAGTC
GGAACATCATTAAGAATTTTAATTCGAGCCGAATTAGGTCACCCTGGAGCATTAATTGGA
GATGATCAAATTTATAATGTAATTGTAACTGCACATGCTTTTATTATAATTTTTTTTATA
GTTATACCTATTATAATTGGTGGATTCGGAAATTGATTAGTACCTTTAATATTAGGTGCT
CCTGATATAGCATTCCCACGAATAAATAATATAAGATTTTGATTACTACCCCCTGCTCTT
TCTTTATTATTAGTAAGAAGAATAGTTGAAAACGGAGCTGGAACAGGATGAACTGTTTAT
CCACCTTTATCTGCTGGAATTGCCCATGGAGGAGCTTCAGTTGATTTAGCTATTTTTTCT
TTACATTTAGCTGGAATTTCTTCAATTCTAGGAGCTGTAAATTTTATTACAACTGTAATT
AATATACGATCAACAGGAATTTCATTAGATCGTATACCTTTATTTGTTTGATCAGTAGTT
ATTACTGCCTTATTATTACTGTTATCATTGCCAGTATTAGCGGGAGCTATTACTATATTA
TTAACAGATCGAAATTTAAATACATCATTTTTTGACCCAGCTGGA------GGAGGAGAC
CCTATTTTATACCAACATTTATTTTGATTTTTTGGTCATCCTGAAGTTTATATTTTAATT
TTACCTGGATTTGGAATAATTTCTCATATTATTAGACAAGAATCGGGAAAAAAGGAAACT
TTTGGTTCTTTAGGAATAATTTATGCTATATTAGCTATTGGATTATTAGGATTTATTGTA
TGAGCTCATCATATATTCACAGTAGGAATAGACGTAGATACACGAGCTTATTTCACTTCA
GCTACTATAATTATTGCAGTTCCTACTGGTATTAAAATTTTTAGCTGATTAGCTACTTTA
CATGGAACTCAACTTTCTTATTCTCCAGCTATTTTATGAGCTTTAGGATTTGTATTTTTA
TTCACAGTAGGAGGATTAACAGGAGTTGTTTTAGCTAATTCATCAGTAGATATCATTTTA
CATGATACTTATTATGTAGTAGCTCATTTTCATTATGTTTTATCAATAGGAGCTGTATTT
GCTATTATAGCAGGTTTTATTCATTGATACCCTTTATTTACTGGATTAACATTAAATAAT
AAATGATTAAAAAGTCAATTTATTACTATATTTATTGGAGTAAATTTAACATTTTTCCCT
CAACATTTTTTAGGATTAGCTGGGATACCTCGACGATATTCAGATTATCCAGATGCTTAC
ACAACATGAAATATTGTGTCTACTATTGGATCAACTATTTCATTATTAGGAATTCTATTC
TTTTTTTTTATTATTTGAGAAAGTTTAGTATCACAACGGCAAGTAATTTACCCAATTCAA
TTAAATTCATCTATTGAATGATACCAAAATACTCCCCCAGCTGAACATAGATA
>D.simulans
ACAAATCATAAAGATATTGGAACTTTATATTTTATTTTTGGAGCTTGAGCTGGAATAGTC
GGAACATCATTAAGAATTTTAATTCGAGCCGAATTAGGTCATCCTGGAGCATTAATTGGA
GATGATCAAATTTATAATGTAATTGTAACTGCACATGCTTTTATTATAATTTTTTTTATA
GTTATACCTATTATAATTGGTGGATTCGGAAATTGATTAGTACCTTTAATATTAGGTGCT
CCTGATATAGCATTTCCACGAATAAATAATATAAGATTTTGATTACTACCCCCTGCTCTT
TCTTTATTATTAGTAAGAAGAATAGTTGAAAACGGAGCTGGAACAGGATGAACTGTTTAT
CCACCTTTATCTGCTGGAATTGCCCACGGAGGAGCTTCAGTTGATTTAGCTATTTTTTCT
TTACATTTAGCTGGAATTTCTTCAATTCTAGGAGCTGTAAATTTTATTACAACTGTAATT
AATATGCGATCAACAGGAATTTCATTAGATCGTATACCTTTATTTGTTTGATCAGTAGTT
ATTACTGCTTTATTATTACTATTATCATTACCAGTATTAGCGGGAGCTATTACTATATTA
TTAACAGATCGAAATTTAAATACATCATTTTTTGACCCAGCTGGA------GGAGGAGAC
CCTATTTTATACCAACATTTATTTTGATTTTTTGGTCATCCTGAAGTTTATATTTTAATT
TTACCTGGATTTGGGATAATTTCTCATATTATTAGACAAGAATCAGGGAAAAAGGAAACT
TTTGGTTCTTTAGGAATAATTTATGCTATATTAGCTATTGGATTATTAGGATTTATTGTA
TGAGCTCATCATATATTCACAGTCGGGATAGACGTAGATACACGAGCTTATTTCACTTCA
GCTACTATAATTATTGCAGTTCCTACTGGTATTAAAATTTTTAGCTGATTAGCTACTTTA
CATGGAACTCAACTTTCTTATTCTCCAGCTATTTTATGAGCTTTAGGATTTGTATTTTTA
TTCACAGTAGGAGGATTAACAGGAGTTGTTTTAGCTAATTCATCAGTAGATATTATTTTA
CATGATACTTATTATGTAGTAGCTCATTTTCATTATGTTTTATCAATAGGAGCTGTATTT
GCTATTATAGCAGGTTTTATTCATTGATACCCTTTATTTACTGGATTAACATTAAATAAT
AAATGATTAAAAAGTCAATTTATTATTATATTTATTGGAGTAAATTTAACATTTTTCCCT
CAACATTTTTTAGGATTAGCTGGAATACCTCGACGATACTCAGATTATCCAGATGCTTAC
ACAACATGAAATATTGTGTCTACTATTGGATCAACTATTTCATTATTAGGAATTCTATTC
TTTTTTTTTATTATTTGAGAAAGTTTAGTATCACAACGGCAAGTAATTTATCCAATTCAA
TTAAATTCATCTATTGAATGATACCAAAATACTCCACCAGCTGAACATAGATA
>D.subobscura
------------------------------------------------------------
------------------------------------------------------------
------------------------------------------------------------
------------------------------------------------------------
------------------------------------------------------------
---------TTAGTAAGAAGTATAGTTGAAAATGGAGCTGGTACTGGATGAACAGTTTAC
CCTCCATTATCTTCTGGAATTGCTCATGGAGGTGCATCAGTAGATTTAGCTATTTTTTCT
CTTCATTTAGCAGGAATTTCTTCAATTTTAGGGGCTGTAAATTTCATTACAACAGTAATT
AATATACGATCTTCTGGTATTACTTTAGATCGAATACCTTTATTTGTTTGATCAGTTGTA
ATTACAGCTTTATTACTTTTATTATCATTACCAGTATTAGCTGGAGCAATTACTATGTTA
TTAACTGATCGAAATTTAAATACTTCATTTTTTGATCCAGCGGGAGGNTTAGGGCNNNNN
NNNNNNNNNNNNNNNNNNNNNNNNNNNNNNNNNNNNNNNNNNNNNNNNNNNNNNNNNNNN
NNNNNNNNNNNNNNNNNNNNNNNNNNNNNNNNNNNNNNNNNNNNNNNNNNNNNNNNNNNN
NNNNNNNNNNNNNNNNNNNNNNNNNNNNNNNNNNNNNNNNNNNNNNNNNNNNNNNNNNNN
------NNNNNNNNNNNNNNNNNNNNNNNNNNNNNNNNNNNNNNNNNNNNNNNNNNNNNN
NNNNNNNNNNNNNNNNNNNNNNNNNNNNNNNNNNNNNNNNNNNNNNNNNNNNNNNNNNNN
NNNNNNNNTCAACTATCTTATTCACCTGCTATTATATGAGCTTTAGGATTTTTATTTTTA
TTTACAGTTGGAGGATTAACAGGTGTAGTTTTAGCTAATTCATCTGTTGATATCATTTTA
CATGACACATACTATGTAGTAGCCCATTTTCATTATGTTTTATCAATAGGGGCTGTGTTT
GCTATTATAGCAGGATTTATCCATTGATATCCTTTATTTACAGGATTAACAATAAATAAC
AAATTATTAAAAAGTCAATTTGTTATTATATTTATTGGAGTAAATTTAACATTTTTCCCT
CAACATTTTCTAGGATTAGCAGGTATACCTCGACGTTATTCAGATTACCCAGATGCTTAT
ACTACATGAAATGTAGTTTCAACAATTGGATCTTCTATCTCCCTTTTAGGAATTTTATTC
TTTTTTTATATTATTTGAGAAAGTTTAATTTCACAACGACAAGTAATTTACCCAATTCAA
TTATGTTCATCTATTGAATGATACCAAAATACACCACCTTCTGAACATAGTTA
>D.takahashii
------------------------------------------------------------
------------------------------------------------------------
------------------------------------------------------------
------------------------------------------------------------
------------------------------------------------------------
------------------------------------------------------------
------------------------------------------------------------
------------------------------------------------------------
------------------------------------------------------------
------------------------------------------------------------
------------------------------------------------------------
------------------------------------------------------------
-TACCAGGATTTGGAATAATTTCTCATATTATTAGTCAAGAATCTGGTAAAAAGGAAACT
TTTGGTTCTTTAGGAATAATTTATGCAATACTTGCTATTGGTTTATTAGGATTTATTGTA
TGAGCTCACCATATATTTACAGTAGGAATAGACGTAGATACTCGAGCTTATTTTACTTCA
GCTACTATAATTATTGCTGTACCTACTGGAATTAAAATTTTCAGTTGATTAGCTACTTTA
CATGGAACTCAACTTTCATACTCACCCGCTATTTTATGAGCTTTAGGATTTGTATTTTTA
TTCACAGTAGGAGGATTAACAGGAGTAGTATTAGCTAACTCATCAGTTGATATTATTTTA
CATGATACTTATTATGTAGTAGCTCACTTCCATTATGTATTATCAATAGGAGCTGTATTT
GCTATTATAGCAGGATTTATTCACTGATATCCTTTATTCACTGGATTAACATTAAATGCT
AAGTGATTAAAAAGTCAATTTATTATTATATTTATTGGAGTAAATTTAACATTTTTCCCT
CAACATTTTTTAGGATTAGCTGGTATACCTCGACGTTACTCAGATTACCCTGATGCCTAT
ACAACTTGAAATGTAGTATCAACTATTGGATCAACTATTTCTTTATTAGGTATTTTATTC
TTTTTTTATATTATTTGAGAAAGTTTAGTATCTCAACGACAAGTAATTTATCCAATTCAA
TTAAATTCATCTATTGAATGATACCAAAATACAC-------------------
>D.teisseri
------------------------------------------------------------
------------------------------------------------------------
------------------------------------------------------------
------------------------------------------------------------
------------------------------------------------------------
------------------------------------------------------------
------------------------------------------------------------
------------------------------------------------------------
------------------------------------------------------------
------------------------------------------------------------
------------------------------------------------------------
-CTATTTTGTACCAACATTTATTTTGATTTTTTGGTCACCCTGAAGTTTATATTTTAATT
TTACCGGGATTTGGAATAATTTCTCATATTATTAGACAAGAATCTGGTAAAAAGGAAACT
TTCGGTTCTTTAGGAATAATCTATGCTATACTTGCTATTGGATTATTAGGATTTATTGTT
TGAGCTCATCATATATTCACAGTTGGAATAGACGTTGATACACGAGCTTATTTTACTTCT
GCTACTATAATTATTGCGGTTCCTACAGGAATTAAAATTTTTAGATGATTAGCTACTTTA
CATGGAACTCAACTTTCTTATTCTCCAGCTATTTTATGAGCTTTAGGATTTGTTTTTTTA
TTCACAGTAGGAGGATTAACAGGAGTTGTATTAGCTAATTCATCAGTTGATATTATTTTA
CATGATACTTATTATGTAGTAGCTCATTTCCACTACGTTTTATCAATAGGAGCTGTATTT
GCTATTATAGCAGGTTTTATTCACTGATACCCATTATTTACTGGATTGACATTAAATAAT
AAATGATTAAAAAGTCAATTTATTATTATGTTTATTGGAGTAAATTTAACATTTTTCCCC
CAACATTTTTTAGGATTAGCAGGGATACCTCGACGTTATTCAGATTACCCTGATGCTTAC
ACTACATGAAATGTTGTGTCTACTATTGGATCAACTATTTCATTATTAGGAATTTTATTT
TTTTTCTATATTATTTGAGAAAGTTTAGTGTCTCAACGACAAGTAATTTATCCAATTCAA
TTAAATTCATCTATTGAATGATATCAAAATACACCCCCAGCTGAACATAGATA
>D.tenebrosa
------------------------------------------------------------
------------------------------------------------------------
------------------------------------------------------------
------------------------------------------------------------
------------------------------------------------------------
------------------------------------------------------------
------------------------------------------------------------
------------------------------------------------------------
------------------------------------------------------------
------------------------------------------------------------
------------------------------------------------------------
------------------------------------------------------------
------------------------CATATTATTAGTCAAGAATCAGGGAAAAAGGAAACT
TTCGGATCTTTAGGAATAATTTATGCCATACTAGCTATTGGATTATTAGGATTTATTGTA
TGAGCCCATCATATGTTTACTGTTGGAATAGATGTAGATACACGAGCTTATTTTACTTCA
GCCACAATAATTATTGCTGTGCCAACAGGAATTAAAATTTTCAGATGACTTGCAACTTTA
CATGGAGCTCAATTATCTTATTCCCCCGCAATTTTATGAGCTTTAGGATTTGTATTTTTA
TTTACTGTAGGAGGTTTAACAGGAGTAGTTCTTGCTAACTCATCTGTAGATATTATTCTT
CACGATACATATTACGTTGTAGCCCATTTTCATTATGTATTATCTATAGGAGCGGTATTT
GCTATTATAGCAGGGTTTATTCATTGATACCCTTTATTTACAGGATTAACTTTAAATAAT
AAATGATTAAAAAGTCAATTTATTATTATATTTATTGGAGTAAATTTAACATTTTTCCCC
CAACATTTCTTAGGATTAGCTGGTATACCACGACGATACTCTGATTACCCAGATGCTTAC
ACAACATGAAATGTAATTTCAACAATCGGTTCTTCTATTTCACTTTTAGGGATTTTATTC
TTTTTTTATATTATTTGAGAAAGTTTAGTATCACAACGTCAAGTAATTTACCCAATTCAA
CTAAATTCATCAATTGAATGATAT-----------------------------
>D.tristis
------------------------------------------------------------
------------------------------------------------------------
------------------------------------------------------------
------------------------------------------------------------
------------------------------------------------------------
------------------------------------------------------------
------------------------------------------------------------
------------------------------------------------------------
------------------------------------------------------------
------------------------------------------------------------
------------------------------------------------------------
------------------------------------------------------------
------------GGAATAATTTCTCATATTATTAGTCAAGAATCAGGAAAAAAGGAAACT
TTTGGATCTTTAGGAATAATTTATGCAATACTTGCCATTGGATTATTAGGATTTATTGTA
TGAGCCCATCATATATTCACAGTAGGTATAGACGTTGACACCCGAGCTTATTTTACTTCT
GCTACTATAATTATTGCTGTACCTACAGGAATTAAAATTTTTAGATGACTAGCCACTCTT
CATGGAGCTCAATTAACTTATTCCCCAGCTATTTTATGAGCCTTAGGGTTTGTATTCTTA
TTTACTGTTGGTGGATTAACAGGAGTAGTTTTAGCTAATTCATCTGTTGATATTATTCTT
CATGATACATATTATGTCGTTGCTCATTTCCATTATGTCTTATCAATAGGAGCTGTATTT
GCTATTATAGCAGGATTTATCCACTGATACCCTTTATTTACTGGTTTAACAATAAATAAT
AAATTATTAAAAAGTCAATTTGTAATTATATTTATCGGAGTAAATTTAACTTTTTTCCCA
CAACATTTTTTAGGATTAGCAGGTATACCACGACGTTATTCAGATTATCCAGACGCTTAT
ACTACATGAAATGTAGTATCAACAATTGGTTCATCAATTTCATTACTTGGAATCTTATTC
TTTTTTTATATTATTTGAGAAAGTTTAGTTTCCCAACGACAAGTAATTTACCCAGTACAA
CTATGTTCATCTATCGAATGATACCAAAATACAC-------------------
>D.virilis
ACAAATCATAAAGATATTGGAACATTATATTTTATTTTCGGTGCTTGAGCAGGAATAGTT
GGAACATCTTTAAGAATTTTAATTCGAGCTGAATTAGGACATCCAGGAGCTTTAATTGGT
GATGACCAAATTTATAATGTAATTGTTACAGCTCATGCTTTTATTATGATTTTTTTTATA
GTTATACCAATTATAATTGGAGGATTTGGAAATTGACTTGTACCTTTAATATTAGGAGCT
CCTGATATAGCTTTCCCACGAATAAATAATATAAGATTTTGACTTTTACCCCCCGCTTTA
TCATTATTATTAGTTAGAAGAATAGTTGAAAACGGAGCTGGAACAGGGTGAACAGTTTAC
CCTCCATTATCAGCAGGAATTGCTCATGGAGGAGCTTCTGTAGATTTAGCTATTTTCTCT
TTACATTTAGCAGGAATTTCTTCAATTTTAGGAGCTGTAAATTTTATTACAACAGTAATT
AATATACGATCTTCAGGAATTACTTTAGACCGTATACCTTTATTTGTTTGATCCGTTGTA
ATTACAGCTCTTTTACTTCTTTTATCTCTTCCTGTTTTAGCAGGAGCTATTACAATATTA
TTAACAGACCGAAATCTTAATACTTCATTCTTTGACCCAGCTGGT------GGAGGGGAT
CCAATTTTATACCAACATTTATTTTGATTTTTTGGTCATCCAGAAGTTTATATTTTAATT
TTACCAGGATTTGGAATAATTTCTCATATTATTAGTCAAGAATCAGGTAAAAAGGAAACT
TTTGGATCTTTAGGGATAATTTATGCAATATTAGCTATTGGATTATTAGGATTTATTGTA
TGAGCCCACCATATATTCACAGTTGGGATAGACGTAGATACACGAGCTTATTTTACATCA
GCAACTATAATTATTGCTGTGCCTACAGGTATTAAAATTTTTAGTTGACTTGCTACACTT
CACGGAACACAACTTTCCTATTCACCAGCCATTTTATGAGCTTTAGGATTTGTATTTTTA
TTCACAGTTGGAGGATTAACCGGAGTTGTTTTAGCAAATTCATCTGTTGACATTATTTTA
CATGACACATACTATGTAGTTGCTCATTTTCATTATGTATTATCAATAGGGGCAGTATTC
GCAATTATAGCTGGATTTGTACATTGATACCCTTTATTTACAGGATTAACTATAAATAAT
AAGTGATTAAAAAGTCAATTTATTATTATATTTATTGGAGTAAATTTAACATTTTTCCCT
CAACATTTCTTAGGTTTAGCGGGAATGCCACGTCGATATTCTGATTATCCAGATGCTTAT
ACTACATGAAATGTAATTTCAACTATTGGATCATCAATTTCTTTATTGGGAATTTTATTT
TTTTTCTATATTATTTGAGAAAGTTTAGTGTCCCAACGTCAAGTTATTTACCCAATTCAA
CTAAATTCTTCAATTGAATGATACCAAAATACTCCTCCTGCTGAACATAGCTA
>D.willistoni
ACAAATCATAAGGATATTGGAACATTATATTTTATTTTTGGAGCATGAGCCGGAATAGTA
GGAACATCTCTAAGAATTTTAATTCGAGCCGAACTTGGACACCCTGGAGCATTAATTGGT
GATGATCAAATTTATAATGTAATTGTTACAGCTCACGCTTTTATTATGATTTTTTTCATA
GTAATACCTATTATAATTGGAGGATTTGGAAATTGATTAGTACCTCTTATATTAGGGGCA
CCTGATATAGCTTTCCCTCGAATAAATAATATAAGTTTTTGACTTCTTCCTCCTGCTTTA
TCTCTTTTATTAGTAAGAAGTATAGTTGAAAATGGAGCTGGAACAGGTTGAACAGTTTAC
CCACCTTTATCAGCAGGAATTGCTCATGGAGGAGCTTCAGTTGATCTGGCTATTTTCTCT
TTACATTTAGCCGGAATTTCTTCAATTTTAGGGGCTGTAAATTTTATTACTACAGTAATT
AATATACGATCTACAGGAATTACTCTTGATCGAATACCTTTATTTGTTTGATCAGTTGTA
ATTACAGCTTTATTATTATTATTATCTTTACCAGTTTTAGCGGGAGCTATTACTATATTA
TTAACAGATCGAAATTTAAACACTTCTTTTTTTGACCCTGCTGGA------GGAGGAGAT
CCTATTTTATACCAACATTTATTTTGATTTTTTGGTCATCCAGAAGTTTATATTTTAATT
TTACCTGGATTTGGAATAATTTCTCATATTATTAGTCAAGAATCAGGTAAAAAGGAAACA
TTTGGGTCTTTAGGGATAATTTATGCTATATTAGCAATTGGATTATTAGGATTTATTGTA
TGAGCTCATCATATATTTACTGTAGGAATAGATGTAGATACCCGGGCTTACTTCACATCT
GCAACTATAATTATTGCTGTACCAACTGGAATTAAAATTTTTAGTTGATTAGCCACATTA
CATGGAACTCAATTATCTTATTCTCCTGCAATTCTTTGAGCTTTAGGATTTGTATTTTTA
TTTACTGTAGGAGGACTAACCGGAGTAGTTTTAGCTAATTCTTCAGTAGATATTATTTTA
CATGATACTTATTATGTAGTTGCTCATTTTCACTATGTTTTATCAATAGGAGCTGTATTT
GCTATTATAGCAGGATTTATCCATTGATATCCTTTATTTACAGGATTAACTTTAAACGCC
AAATGATTAAAAAGTCAATTTATTATTATATTCATTGGAGTAAATTTAACATTTTTCCCT
CAACATTTTTTAGGATTAGCAGGAATACCTCGACGATATTCTGATTACCCAGATGCTTAC
ACTACATGAAACATTGTGTCTACAATTGGTTCTTCAATTTCATTATTGGGAATTTTATTT
TTCTTTTTCATTATTTGAGAAAGTTTAGTATCTCAACGACAAGTAATTTATCCAATTCAA
TTAAATTCTTCTATTGAATGATACCAAAATACTCCTCCT--------------
>D.yakuba
ACAAATCATAAAGATATTGGAACTTTATATTTCATTTTTGGAGCTTGAGCCGGAATAGTA
GGAACATCTTTAAGAATTTTAATTCGAGCAGAATTAGGTCATCCAGGAGCATTAATTGGA
GATGATCAAATTTATAATGTAATTGTTACTGCACATGCTTTTATTATAATTTTTTTTATA
GTAATACCTATTATAATTGGGGGGTTTGGAAATTGATTAGTGCCTTTAATATTAGGAGCT
CCTGACATAGCATTCCCACGAATAAATAATATAAGATTTTGATTACTACCTCCTGCTCTT
TCTTTATTATTAGTAAGAAGAATAGTTGAAAACGGAGCTGGTACAGGTTGAACTGTTTAC
CCTCCTTTATCTTCAGGTATCGCTCATGGTGGAGCTTCTGTAGATTTAGCTATTTTTTCT
CTTCATTTAGCTGGAATTTCTTCAATTTTAGGAGCTGTAAATTTTATTACGACTGTAATT
AATATACGATCAACTGGAATTACATTAGACCGAATACCTTTATTTGTATGATCAGTAGTT
ATTACTGCTTTATTACTTTTACTATCTTTACCAGTTCTTGCCGGAGCTATTACTATATTA
TTAACAGACCGAAATTTAAATACTTCTTTTTTTGATCCAGCTGGA------GGAGGAGAT
CCTATTTTGTACCAACATTTATTTTGATTTTTTGGTCACCCTGAAGTTTATATTTTAATT
TTACCGGGATTTGGAATAATTTCTCATATTATTAGACAAGAATCTGGTAAAAAGGAAACT
TTCGGTTCTTTAGGAATAATCTATGCTATACTTGCTATTGGATTATTAGGATTTATTGTT
TGAGCTCATCATATATTTACAGTTGGAATAGACGTTGATACACGAGCTTATTTTACTTCT
GCTACTATAATTATTGCGGTTCCTACAGGAATTAAAATTTTTAGATGATTAGCTACTTTA
CATGGAACTCAACTTTCTTATTCTCCAGCTATTTTATGAGCTTTAGGATTTGTTTTTTTA
TTCACAGTAGGAGGATTAACAGGAGTTGTATTAGCTAATTCATCAGTTGATATTATTTTA
CATGATACTTATTATGTAGTAGCTCATTTCCACTACGTTTTATCAATAGGAGCTGTATTT
GCTATTATAGCAGGTTTTATTCACTGATACCCATTATTTACTGGATTGACATTAAATAAT
AAATGGTTAAAAAGTCAATTTATTATTATGTTTATTGGAGTAAATTTAACATTTTTCCCC
CAACATTTTTTAGGATTAGCAGGAATACCTCGACGTTATTCAGATTACCCTGATGCTTAC
ACTACATGAAATGTTGTGTCTACTATTGGGTCAACTATTTCATTATTAGGAATTTTATTT
TTTTTCTATATTATTTGAGAAAGTTTAGTGTCTCAACGACAAGTAATTTATCCAATTCAA
TTAAATTCATCTATTGAATGATATCAAAATACACCCCCAGCTGAACATAGATA
>H.duncani
------------------------------------------------------------
------------------------------------------------------------
------------------------------------------------------------
------------------------------------------------------------
------------------------------------------------------------
------------------------------------------------------------
------------------------------------------------------------
------------------------------------------------------------
------------------------------------------------------------
------------------------------------------------------------
------------------------------------------------------------
------------------------------------------------------------
-----------TGGAATAATTTCTCATATTATTAGTCAAGAATCAGGAAAAAAGGAAACT
TTTGGATCTTTAGGAATAATTTATGCAATATTAGCAATTGGTTTATTAGGATTTATTGTT
TGAGCTCATCATATATTCACAGTTGGAATAGATGTTGATACCCGAGCTTACTTTACATCA
GCTACAATAATTATTGCAGTTCCAACTGGAATTAAAATTTTTAGATGACTTGCTACTTTA
CATGGAACACAATTATCCTATTCTCCTGCAATTTTATGAGCTTTAGGATTTGTATTTTTA
TTTACTGTTGGAGGTTTAACGGGTGTAGTTTTAGCTAATTCCTCAGTTGATATTATTTTA
CATGACACATATTATGTAGTTGCTCATTTTCATTATGTTTTATCTATGGGAGCTGTATTT
GCAATTATAGCAGGATTTATTCATTGATACCCTTTATTTACAGGATTAACAATAAATATT
AAATGATTAAAAAGTCAATTTACAATTATATTTATTGGAGTAAATTTAACTTTTTTTCCT
CAACATTTTCTTGGATTAGCAGGAATACCACGACGTTACTCTGATTACCCAGATGCTTAC
ACAACTTGAAATATCATTTCAACAATTGGATCATCAATTTCACTATTAGGAATTTTATTC
TTTTTCTNTATTATTTGAGAAAGTTTAGTTTCTCAACGAC--------------------
-----------------------------------------------------
>S.lebanonensis
------------------------------------------------------------
------------------------------------------------------------
------------------------------------------------------------
-----------------TGGTGGGGTTGGAAATTGATTAGTGCCTTTAATATTAGGAGCC
CCAGATATAGCTTTCCCTCGAATAAATAATATGAGTTTCTGAATACTACCTCCCGCCCTA
ACTCTTTTATTAGTGAGCAGTATAGTTGAAAATGGAGCCGGAACAGGTTGAACTGTTTAC
CCTCCCCTATCATCTGGAATTGCACATGGGGGGGCATCAGTAGACTTAGCAATTTTTTCT
TTACACTTAGCCGGAATTTCTTCAATTTTAGGAGCCGTAAATTTTATTACAACTGTTATT
AATATACGATCAACTGGTATTACATTAGACCGAATACCTTTATTTGTTTGATCAGTAGTA
ATTACTGCTTTACTATTACTTTTATCCTTACCTGTTTTAGCTGGGGCTATTACTATATTA
TTAACAGACCGAAATTTAAATACGTCATTTTTTGACCCTGCAGGA------GGAGGGGAC
CCAATTTTATACCAACATTTATTTTGATTTTTTGGACACCCAGAAGTNNNNNNNNNNNNN
NNNNNNNNNNNNNNNNNNNNNNNNNNNNTTATTAGTCAAGAATCAGGAAAAAAGGAAACT
TTTGGTTCCCTGGGAATAATTTACGCAATATTAGCAATTGGATTATTAGGATTTATTGTC
TGAGCTCATCATATATTCACAGTTGGGATAGATGTTGATACCCGAGCTTATTTTACATCT
GCTACTATAATTATTGCTGTCCCAACAGGAATTAAAATTTTTAGATGATTAGCAACATTA
CACGGAACACAACTATCATACTCACCAGCAATTTTATGGGCCCTAGGGTTTGTATTTTTA
TTCACCGTTGGAGGATTAACTGGAGTTGTTTTAGCAAATTCATCAGTTGATATTATTCTT
CATGATACTTATTATGTAGTAGCCCATTTTCATTATGTTTTATCAATAGGAGCAGTATTT
GCTATTATAACAGGATTTATTCACTGATATCCCTTATTTACAGGACTAACATTAAATTCA
AAATGATTGAAAAGTCAATTTATTATTATATTTATTGGAGTAAATTTAACATTTTTCCCC
CAACATTTCTTAGGACTAGCTGGAATACCTCGACGATATTCTGATTATCCAGATGCTTAT
ACTACATGAAATGTTATTTCAACCATTGGATCCTCAATTTCTTTATTAGGTATTTTATTT
TTTTTTTATATTATTTGAGAAAGATTAGTCTCACAACGACAAGTAATTTACCCAATTCAA
TTAAATTCATCTATTGAATGATATCAAAATACCCCACCAGCTGAACACAGTTA
>S.pallida
------------------------------------------------------------
------------------------------------------------------------
------------------------------------------------------------
------------------------------------------------------------
------------------------------------------------------------
------------------------------------------------------------
------------------------------------------------------------
------------------------------------------------------------
------------------------------------------------------------
------------------------------------------------------------
------------------------------------------------------------
------TTATACCAACATTTATTTTGATTTTTTGGGCACCCAGAAGTTTATATTTTAATT
TTACCTGGGTTTGGAATAATTTCTCATATTATTAGTCAAGAATCGGGGAAAAAGGAAACT
TTCGGATCTTTAGGAATAATTTATGCTATACTAGCAATCGGTTTACTTGGATTTATTGTT
TGAGCTCATCATATATTCACAGTAGGTATAGATGTTGATACTCGAGCTTATTTTACGTCA
GCTACAATAATTATTGCTGTACCAACAGGTATTAAGATTTTTAGTTGATTAGCTACTCTT
CATGGAACTCAACTTTCTTATTCCCCAGCTATTTTATGAGCTTTAGGGTTTGTATTTTTA
TTCACAGTAGGGGGTTTAACAGGAGTTGTTTTAGCTAATTCTTCAGTTGATATTATTCTT
CATGATACTTACTATGTAGTTGCTCATTTCCATTATGTTTTATCAATAGGAGCAGTATTT
GCAATTATAGCAGGATTTGTCCACTGATACCCTTTATTTACAGGTTTAACTCTTAATAAT
AAATGATTGAAAAGTCAATTTGTTATTATATTTATTGGTGTAAATTTAACATTTTTCCCT
CAACATTTTTTAGGACTAGCAGGTATACCTCGACGTTACTCAGACTACCCAGATGCTTAC
ACAACTTGAAATGTAGTTTCTACAATTGGTTCATCAATTTCATTATTAGGAATTTTATTC
TTTTTTTACATTATTTGAGAAAGTTTAGTTTCACAACGTCAAGTAATTTACCCAATACAA
TTAAATTCTTCAATTGA------------------------------------
>S.stonei
------------------------------------------------------------
------------------------------------------------------------
------------------------------------------------------------
------------------------------------------------------------
------------------------------------------------------------
------------------------------------------------------------
------------------------------------------------------------
------------------------------------------------------------
------------------------------------------------------------
------------------------------------------------------------
------------------------------------------------------------
------------------------------------------------------------
--------------------------CATTATTAGTCAAGAATCAGGAAAAAAGGAAACT
TTTGGTTCCCTGGGGATAATTTACGCAATATTAGCAATTGGATTATTAGGATTTATTGTC
TGAGCTCATCATATATTCACAGTTGGAATAGATGTTGATACCCGAGCTTATTTCACATCT
GCTACTATAATTATTGCTGTCCCAACAGGAATTAAAATTTTTAGATGATTAGCAACATTA
CACGGAGCACAACTATCATACTCACCAGCAATTTTATGGGCCCTAGGGTTTGTATTTTTA
TTCACCGTTGGAGGATTAACTGGAGTTGTTTTAGCAAATTCATCAGTTGATATTATTCTT
CATGATACTTATTATGTAGTAGCCCACTTTCATTATGTTTTATCAATAGGAGCAGTATTT
GCTATTATAGCAGGATTTATTCACTGATATCCCTTATTTACAGGACTAACATTAAATTCA
AAATGATTGAAAAGTCAATTTATTATTATATTTATTGGAGTAAATTTAACATTTTTCCCC
CAACATTTCTTAGGACTAGCTGGAATACCTCGACGATATTCTGATTACCCAGATGCTTAT
ACTACATGAAATGTTATTTCAACCATTGGATCTTCAATTTCTTTATTAGGT---------
------------------------------------------------------------
-----------------------------------------------------
>Z.badyi
ACAAATCATAAGGATATTGGAACTTTATATTTTATTTTTGGAGCATGAGCCGGAATAGTA
GGAACATCATTAAGAATTCTAATTCGAGCTGAATTAGGACACCCAGGTGCTCTAATTGGG
GATGATCAAATTTATAATGTAATTGTTACAGCCCATGCATTTATTATAATTTTTTTTATA
GTAATACCTATTATAATTGGAGGATTTGGAAACTGATTAGTTCCTTTAATATTAGGAGCT
CCTGATATAGCTTTTCCACGAATAAATAATATAAGATTTTGATTACTACCTCCTGCTTTA
TCTCTTTTATTAGTAAGAAGAATAGTAGAAAATGGTGCTGGAACAGGATGAACAGTTTAT
CCTCCCCTATCTTCAGGAATCGCTCACGGTGGAGCATCTGTTGATTTAGCTATTTTTTCT
TTACATTTAGCTGGTATTTCATCAATTTTAGGAGCTGTAAATTTTATTACTACTGTAATT
AATATACGATCTTCAGGAATTACATTTGATCGAATACCTTTATTTGTATGATCAGTTGTA
ATTACTGCATTATTATTACTTTTATCATTACCTGTACTAGCTGGGGCAATTACTATACTT
TTAACTGATCGAAATTTAAATACATCATTTTTTGACCCTGCCGGA------GGAGGAGAT
CCTATTCTTTATCAACATTTATTTTGATTTTTTGGACACCCAGAAGTTTATATTTTAATT
TTACCTGGATTTGGAATAATTTCTCATATTATTAGTCAAGAATCAGGAAAAAAGGAAACT
TTTGGTTCTTTAGGAATAATCTATGCTATGTTAGCTATTGGATTATTAGGATTTATTGTT
TGAGCTCATCATATATTCACAGTTGGAATAGACGTTGATACTCGAGCTTATTTTACATCA
GCCACTATAATTATTGCTGTACCTACTGGTATTAAAATTTTTAGTTGATTAGCAACTTTA
CATGGAACTCAACTTTCTTACTCTCCTGCTATTTTATGAGCTTTAGGGTTTGTATTTTTA
TTTACAGTTGGAGGACTAACTGGAGTAGTTTTAGCTAATTCATCAGTTGATATTATTCTA
CATGATACATATTATGTAGTAGCTCATTTTCATTACGTTTTATCAATAGGAGCTGTATTT
GCAATTATAGCAGGATTTATTCACTGATACCCTAAAGGTACTGGATTAACATTAAATAAT
GCATGATTAGAAAGTCAATTCATTATTATATTTATTGGAGTAAATTTAGCATTTTTTCCT
CGACATTTTTTAGGATTAGCTGGCATACCTCGTCGATATTCTGATTATCCTGATGCTTAT
ACAACATGAAATGTAATTTCAACAATTGGTTCATCAGTTTCACTACTAGGAATTTTATTC
TTTTTTTATATTATTTGAGAAAGATTAGTATCACAACGACAAGTAATTTACCCAATTCAA
TTACCTTCTTCTATTGAATGGTATCAAAATACTCCACCTGCAGAACATAGATA
