# Supplementary material for: Host Phylogeny Determines Viral Persistence and Replication in Novel Hosts
Source: PLoS Pathog. 2011 Sep 22;7(9):e1002260. doi: 10.1371/journal.ppat.1002260 (PMC3178573; doi:10.1371/journal.ppat.1002260)
Supplement: Dataset S5 — Alignment of COII sequences used in phylogenetic analysis in fasta formatted text file. (TXT) [file ppat.1002260.s005.txt]

>D.affinis
ATGTCTACATGAGCTAATTTAGGTTTACAAGATAGAGCCTCTCCTTTAATGGAACAATTA
ATTTTTTTTCACGATCATGCATTATTAATTTTAGTAATAATTACTGTTTTAGTTGGATAT
TTAATATTTATATTATTTTTTAATAGTTATGTAAATCGATTTCTTTTACATGGTCAATTA
ATTGAAATAATCTGAACAATTTTACCAGCGATTATTCTCTTATTTATTGCTATGCCTTCT
CTTCGATTATTATATTTGTTAGATGAAATTAATGAACCTTCAATTACATTAAAAAGAATT
GGACATCAATGATATTGAAGTTATGAATATTCTGATTTTAATAATGTTGAATTTGATTCT
TATATAATTCCAACAAACGAATTAGCTAATGATGGTTTTCGATTATTAGATGTTGATAAT
CGTATTGTTTTACCAATAAATTCTCAAATTCGAATTTTAGTGACAGCAGCTGATGTAATT
CATTCATGAACAGTACCAGCTTTAGGAGTTAAGGTTGATGGTACTCCTGGACGTTTAAAT
CAAACTAATTTTTTTATTAACCGACCTGGTTTATTTTATGGTCAATGTTCAGAAATTTGT
GGAGCAAATCATAGTTTTATACCTATTGTAATTGAAAGTGTTCCAGTAAATTATTTTATT
AAATGAATTTCTA
>D.algonquin
ATGTCTACATGAGCTAATTTAGGTTTACAAGATAGAGCCTCTCCTTTAATGGAACAATTA
ATTTTTTTTCACGATCATGCATTATTAATTTTAGTAATAATTACTGTTTTAGTTGGATAT
TTAATATTTATATTATTTTTTAATAGTTATGTAAATCGATTTCTTTTACATGGTCAATTA
ATTGAAATAATTTGAACAATTTTACCAGCGATTATTCTCTTATTTATTGCTATACCTTCT
CTTCGATTATTATATTTATTAGATGAAATTAATGAACCTTCAATTACATTAAAAAGAATT
GGACATCAATGATATTGAAGTTATGAATATTCTGATTTTAATAATGTTGAATTTGATTCT
TATATAATTCCAACAAATGAATTAGCTAATGATGGTTTTCGATTATTAGATGTTGATAAT
CGTATTGTTTTACCAATAAATTCTCAAATTCGAATTTTAGTAACAGCAGCTGATGTAATT
CATTCATGAACAGTACCAGCTTTAGGAGTTAAGGTTGATGGTACTCCTGGACGATTAAAT
CAAACTAATTTTTTTATTAACCGACCTGGTTTATTTTATGGTCAATGTTCAGAAATTTGT
GGAGCAAATCATAGTTTTATACCTATTGTAATTGAAAGTGTTCCAGTAAATTATTTTATT
AAATGAATTTCTA
>D.ambigua
ATGTCTACATGAGCTAATTTAGGTTTACAAGATAGAGCCTCTCCCCTAATAGAACAATTA
ATTTTTTTTCATGACCACGCACTATTAATTTTAGTAATAATTACTGTTTTAGTAGGTTAT
TTAATATTTATGTTATTTTTTAACAGATACGTAAATCGATTTCTTTTACACGGACAATTA
ATTGAAATAATTTGAACAATTCTACCAGCAATTATTTTATTATTTATTGCTATACCTTCT
CTTCGATTATTATATTTATTAGACGAAATTAACGAACCTTCAATTACATTAAAAAGAATT
GGTCATCAATGGTACTGAAGTTATGAATATTCAGATTTTAATAATATTGAATTTGATTCA
TATATAATCCCAACAAATGAATTATCTAATGATGGTTTCCGATTATTAGATGTGGATAAC
CGAATTGTATTACCAATAAATTCTCAAATTCGAATTCTAGTTACAGCTGCTGATGTAATT
CACTCATGAACAGTCCCAGCTTTAGGTGTAAAGGTTGATGGAACTCCCGGTCGATTAAAC
CAAACTAATTTTTTTATTAACCGACCAGGTTTATTTTACGGACAATGTTCAGAAATTTGT
GGAGCAAATCATAGTTTTATACCTATTGTAATTGAAAGTGTTCCTGTAAATTATTTCATT
AAATGAATTTCTA
>D.americana
------------------------------------------------------------
------------------------------------------------------------
------------------------------------------------------------
------------------------------------------------------------
------------------------------------------------------------
------------------AGTTATGAATATTCAGATTTTAATAACGTTGAATTTGATTCA
TATATAATTCCTACAAATGAAATTTCAATTGATGGATTTCGTTTATTAGATGTGGATAAC
CGAATTGTTCTGCCTATAAATTCTCAAATTCGAATTTTAGTAACAGCCGCTGATGTAATT
CATTCATGAACAATTCCAGCTTTAGGGGTAAAGGTTGATGGAACCCCCGGACGTTTAAAC
CAAACAAATTTTTTTATTAACCGCCCAGGATTATTTTACGGTCAATGTTCAGAAATTTGT
GGGGCTAACCATAGTTTTATACCAATTGTAATTGAAAGAGTTCCTGTAAATTATTTTATT
AAATGAATTTCTA
>D.ananassae
ATGTCTACATGAGCTAATTTAAATCTTCAAGATAGAGCTTCTCCTTTAATGGAACAATTA
ATTTTTTTTCATGATCATCGATTATTAATTTTAATTATAATTACTGTTTTAGTAGGATAT
TTAATATTTATGTTATTTTTTAATAATTATGTAAATCGATTTCTTTTACATGGTCAATTA
ATTGAAATAATTTGAACAATTTTACCAGCAATTATTTTATTATTCATTGCTTTTCCTTCT
CTTCGTCTTTTATACTTACTTGATGAAATTAATGAACCATCTGTAACTTTAAAAAGTATT
GGACATCAATGATATTGAAGTTATGAATATTCAGATTTTAATAATATTGAATTTGATTCT
TATATAATTCCTACTAATGAATTAGCAACTGATGGATTTCGTTTATTAGACGTTGACAAT
CGAGTAGTTTTACCTATAAATTCTCAAATTCGAATTTTAGTAACAGCTGCTGATGTAATT
CACTCTTGAACAATTCCAGCTTTAGGAGTTAAGGTTGATGGAACACCTGGACGATTAAAC
CAAACTAACTTTTTTATTAATCGACCTGGATTATTTTATGGACAATGTTCAGAAATTTGT
GGGGCCAATCATAGTTTTATACCAATTGTAATTGAAAGTGTTCCTGTAAATTATTTTATT
AAATGAATTTCTA
>D.bifasciata
ATGTCTACATGAGCTAATTTAGGTTTACAAGATAGAGCTTCTCCTTTAATGGAACAATTA
ATTTTTTTTCATGATCATGCATTATTAATTTTAGTAATAATTACTATTTTAGTAGGGTAT
TTAATATTTATACTATTTTTTAATAGATATATTAATCGGTTTCTTTTACACGGACAACTA
ATTGAAATAATTTGAACTATTTTACCAGCAATTATTCTTTTATTTATTGCTATACCTTCT
TTACGATTATTATATTTATTAGACGAAATCAATGAACCATCAATTACACTAAAAAGAATT
GGTCACCAATGATATTGAAGTTATGAATATTCCGATTTTAATGATATTGAATTTGATTCT
TATATAATTCCAACAAATGAATTATCAAATGATGGTTTTCGTTTACTAGATGTAGACAAC
CGAATTGTTTTACCTATAAATTCTCAAATCCGAATTTTAGTAACAGCAGCAGACGTAATT
CATTCATGAACAATTCCAGCTTTAGGAGTAAAAGTTGATGGAACTCCAGGCCGACTAAAT
CAAACTAATTTTTTCATTAACCGACCTGGGTTATTTTACGGACAATGTTCAGAAATTTGT
GGGGCAAATCATAGTTTTATACCTATTGTAATTGAAAGTGTTCCTGTAAATTTTTTTATT
AAATGAATTGCTA
>D.borealis
ATGTCAACATGAGCTAACTTAGGCCTACAGGATAGAGCTTCACCCTTAATAGAACAATTA
ATTTTTTTTCACGATCACGCATTACTGATTTTAGTAATAATTACTGTTTTAGTTGGATAT
TTAATATTTATATTATTTTTTAATAATTATATTAACCGCTTTCTTTTACACGGGCAATTA
ATTGAAATAATTTGAACAATCTTACCTGCTATTATTTTATTATTTATCGCATTCCCTTCT
TTACGATTATTATACCTTCTTGACGAAATTAATGAACCTTCAGTAACTTTAAAAAGAATT
GGTCATCAATGATATTGAAGCTATGAATACTCAGATTTTAATAACGTTGAATTTGACTCA
TATATAATTCCTACAAATGAAATTGCAAATGATGGTTTTCGTTTATTAGATGTAGATAAC
CGAATTGTTTTACCTATAAACTCTCAAATTCGAATTTTAGTAACTGCCGCTGATGTAATT
CATTCATGAACAATCCCCGCTTTAGGTGTAAAAGTTGATGGAACCCCTGGACGTTTAAAC
CAAACTAATTTTTTTATCAACCGCCCAGGTCTATTTTATGGCCAATGTTCAGAAATTTGT
GGGGCTAACCATAGTTTTATACCAATTGTGATTGAAAGAGTTCCTGTAAATTATTTTATT
AAATGAATTTCTA
>D.buskii
ATGTCAACATGAGCTAATTTAGGACTTCAAGACAGCGCTTCACCTTTAATGGAACAATTA
ATTTTTTTTCATGATCACGCTTTATTAATTTTAGTTATAATTACTGTTTTAGTAGGATAT
TTAATATTTATGTTATTTTTTAATAGTTATATTAATCGATTCTTATTACACGGACAATTA
ATTGAAATAATTTGAACAATTTTACCAGCTATTATTCTGCTATTTATTGCTATACCTTCT
CTTCGACTTCTTTATCTTTTAGATGAAATTAACGAACCTTCTGTAACTCTAAAAAGAATT
GGTCATCAATGATATTGAAGTTATGAATATTCAGATTTTAATGATATTGAATTTGATTCT
TATATAATCCCCACTAATGAATTAGCAAATGACGGCTTTCGACTTCTTGATGTTGATAAC
CGAGTAGTTCTACCAATAAATTCACAAATTCGAATTTTAGTGACAGCTGCAGATGTAATT
CATTCTTGAACAATCCCAGCTTTGGGGGTAAAGGTAGACGGAACTCCTGGACGATTAAAC
CAAACTAATTTTTTTATTAACCGACCTGGCTTATTTTACGGACAATGTTCAGAAATCTGT
GGGGCAAATCATAGTTTTATGCCTATTGTAATTGAAAGTGTTCCTGTAAATTCTTTTATT
AA-----------
>D.buzzatii
ATGTCAACATGAGCTAATTTAGGTCTTCAAGATAGAGCTTCCCCTTTAATAGAACAACTA
ATTTTTTTTCACGATCATGCTTTATTAATTTTAGTAATAATTACTGTTTTAGTAGGATAC
CTTATATTCATATTATTTTTTAATAATTATGTAAATCGGTTTCTTCTCCACGGGCAATTA
ATTGAAATAATTTGAACTATTTTACCAGCAATTATTCTTTTATTTATTGCATTCCCTTCT
TTACGATTACTTTACCTTCTTGATGAAATTAATGAACCTTCGGTTACTCTAAAAAGAATT
GGTCACCAATGATATTGATCTTATGAATATTCAGATTTTAATAATATTGAATTTGATTCT
TATATAATCCCTACAAATGAACTAACAACTGATGGATTTCGTTTACTAGATGTTGATAAT
CGAATTGTACTTCCAATAAATTCTCAAATTCGAATTTTAGTAACAGCCGCAGATGTAATT
CATTCTTGAACAATCCCAGCTTTAGGAGTAAAAGTTGATGGAACACCTGGGCGTTTAAAC
CAAACTAATTTTTTCATCAATCGCCCAGGGTTATTTTATGGTCAATGTTCAGAAATTTGT
GGAGCAAATCATAGTTTTATACCTATTGTAATTGAAAGTGTTCCAACTAATTATTTTATT
AAATGAATTTCTA
>D.erecta
ATGTCTACATGAGCTAATTTAGGTTTACAAGATAGAGCTTCTCCTTTAATGGAACAATTA
ATTTTTTTTCATGATCACGCCTTATTAATTTTAGTAATAATTACAGTATTAGTTGGATAC
TTAATATTCATATTATTTTTTAATAGTTATGTAAATCGATTTCTTTTACACGGACAACTC
ATTGAAATAATTTGAACTATTTTACCAGCTATTATTTTATTATTTATTGCTTTGCCTTCG
TTACGATTACTTTATTTATTAGACGAAATTAACGAACCATCTGTAACTTTAAAAAGAATT
GGACATCAATGATACTGAAGTTATGAATATTCAGATTTTAATAACATTGAATTTGATTCT
TATATAATTCCCACAAATGAACTAGCAATTGATGGATTTCGATTATTAGATGTGGATAAC
CGAGTAATTCTACCTATAAATTCACAAATTCGAATTTTAGTCACAGCTGCAGATGTTATT
CATTCTTGAACAATCCCAGCTTTAGGAGTAAAGGTAGATGGAACCCCTGGACGATTAAAC
CAAACAAATTTTTTTATTAACCGACCAGGTTTATTTTATGGTCAGTGCTCAGAAATTTGT
GGAGCTAATCATAGTTTTATACCAATTGTAATTGAAAGTGTTCCTGTAAATTATTTTATT
AAATGAATTTCTA
>D.flavomontana
ATGTCAACATGAGCTAATTTAGGTCTTCAAGATAGAGCTTCTCCTTTAATAGAACAATTA
ATTTTTTTCCATGACCACGCATTACTGATTTTAGTAATAATTACTGTTTTAGTAGGGTAT
TTAATATTTATATTATTTTTTAATAATTATATCAACCGTTTTCTTTTACATGGTCAATTA
ATTGAAATAATTTGAACAATCTTACCAGCTATTATTCTATTATTTATTGCATTCCCTTCC
TTACGGTTACTATACCTTCTTGATGAAATTAATGAACCTTCAGTAACTTTAAAAAGAATT
GGTCATCAATGATACTGAAGTTATGAATATTCAGATTTTAACAATGTTGAATTTGACTCA
TATATAATTCCTACAAATGAAATTGCAAATGATGGATTTCGTTTATTAGATGTAGATAAC
CGAATTGTTTTACCTATAAATTCTCAAATTCGAATTTTAGTAACTGCCGCTGATGTAATT
CATTCATGAACAATTCCTGCTTTAGGAGTAAAAGTTGATGGAACTCCTGGACGTTTAAAT
CAAACTAATTTTTTTATTAACCGCCCAGGGTTATTTTATGGTCAATGTTCAGAAATTTGT
GGAGCTAACCATAGTTTTATGCCAATTGTAATTGAAAGAGTTCCTGTAAATTATTTTATT
AAATGAATTTCTA
>D.guanche
ATGTCTACATGAGCTAATTTAGGTTTACAAGATAGAGCTTCTCCTTTAATAGAACAATTA
ATTTTTTTTCACGACCACGCATTATTAATTTTAGTAATAATTACAGTTTTAGTGGGATAT
TTAATACTTATATTATTTTTTAATAGATATGTAAATCGATTTTTATTACATGGTCAGTTA
ATTGAAATAATTTGAACATTTTGCCCAGCTATTATTCTTTTATTTATTGCTATACCTTCT
TTACGACTTTTCGTTCATCTAGATGAAATTAATGAACCATCATTAACATTAAAAAGAATT
GGACATCAGTGATACTGAAGTTATGAATATTCAGATTTTAATGATATTGAATTTGATTCT
TATATAATCCCAACAAATGAACTAGCAAATGATGGATTTCGATTATTAGACGTTGATAAC
CGAATTGTTTTACCTATAAATTCTCAAATTCGAATTTTAGTAACAGCAGCAGATGTAATT
CATTCATGAACAATCCCTGCCCTAGGTGTGAAAGTTGATGGAACTCCTGGTCGATTAAAT
CAAACTAATTTTTTTATCAATCGACCAGGTTTATTCTATGGACAATGTTCAGAAATTTGT
GGAGCAAATCATAGTTTTATACCTATTGTAATTGAAAGTGTCCCAGTAAATTATTTTATT
AAATGAATTTCTA
>D.hydei
ATGTCAACATGAGCTAATTTAGGTCTTCAAGATAGTGCCTCTCCTTTAATAGAACAATTA
ATTTTTTTTCATGATCATGCCTTATTAATTTTAGTTATAATTACTGTATTAGTAGGATAC
CTTATATTTATATTATTTTTTAATAAATATGTAAATCGATTTCTTTTACATGGTCAATTA
ATTGAAATAATTTGAACTATTCTTCCTGCAATTATTCTTTTATTTATTGCATTTCCTTCT
TTACGACTTTTATACCTTTTAGATGAAATTAATGAACCTTCTGTAACTTTAAAAAGAATT
GGTCATCAATGGTACTGAAGTTATGAATATTCAGATTTCAATAACATTGAATTTGATTCT
TACATAATTCCAACAAACGAATTAACAACAGATGGATTTCGTCTTTTAGATGTCGATAAC
CGAATCGTTTTACCTATAAATTCTCAAATTCGAATTTTAGTAACTGCCGCTGATGTAATT
CATTCATGAACAATTCCCGCTTTAGGTGTAAAAGTTGATGGAACCCCAGGTCGCCTAAAT
CAAACAAATTTTTTTATTAACCGCCCAGGATTATTTTATGGACAATGTTCAGAAATTTGT
GGGGCTAATCATAGTTTTATACCGATTGTAATTGAAAGAGTTCCTGTAAACTATTTTATT
AA-----------
>D.immigrans
ATGTCAACATGAGCTAATTTAGGTTTACAAGATAGAGCTTCTCCTTTAATAGAACAATTA
ATTTTTTTCCACGATCATGCATTATTAATTTTAGTAATAATTACTGTATTAGTGGGATAC
TTAATATTTATATTATTTTTCAATAGTTATATTAATCGATTTTTATTACATGGACAATTA
ATTGAAATAATTTGAACTATTCTCCCCGCAATTATTCTTGTATTTATTGCTTTCCCTTCT
CTACGTTTATTATACCTACTTGATGAAATTAATGAACCTTCTGTAACTTTAAAAAGAATT
GGACATCAATGATATTGAAGTTATGAATACTCTGATTTTAATGACATTGAATTTAGTTCT
TACATAATTCCTACAAATGAATTAGAAACAGATGGATTTCGACTTTTAGATGTTGATAAT
CGAATTGTTCTCCCAATAAATTCACAAATTCGAATTTTAGTAACTGCTGCTGATGTAATT
CATTCATGAACAATTCCAGCCTTAGGTGTTAAGGTAGATGGAACTCCGGGACGATTAAAT
CAAACTAATTTTTTTATAAACCGACCAGGATTATTTTATGGACAATGTTCAGAAATTTGT
GGAGCTAATCATAGTTTTATACCTATTGTAATTGAAAGTGTTCCAGTAAATTATTTTATT
AACTGAATTTCAA
>D.lacicola
ATGTCAACATGAGCTAATTTAGGTCTTCAAGATAGAGCTTCTCCTTTAATAGAACAATTA
ATTTTTTTTCATGATCACGCCCTTTTAATTTTAGTAATAATTACTGTTTTAGTTGGATAT
TTAATATTTATATTATTTTTTAACAATTATATTAATCGATTTCTTTTACATGGACAATTA
ATTGAAATAATTTGAACAATTCTTCCTGCTATTATTTTATTATTTATTGCATTTCCTTCT
TTACGGCTATTATATTTACTAGACGAAATTAATGAGCCCTCAGTAACTTTAAAAAGAATT
GGTCATCAATGATACTGAAGTTATGAATATTCAGATTTTAATAATGTTGAATTTGATTCT
TATATAATTCCTACAAATGAAATCTCAACAGATGGTTTTCGATTATTAGATGTAGATAAC
CGAATTGTTTTACCAATAAATTCACAAATTCGAATTTTAGTTACAGCTGCTGATGTAATT
CATTCATGAACAGTTCCTGCCTTAGGAGTAAAAGTTGATGGAACCCCAGGTCGTTTAAAT
CAAACTAATTTTTTTATTAACCGCCCTGGGTTATTTTATGGACAATGTTCAGAAATTTGT
GGAGCTAATCATAGTTTCATACCAATTGTAATTGAAAGAGTTCCTGTAAATTATTTTATT
AAATGAATTTCTA
>D.lini
ATGTCTACATGAGCTAATTTAGGTTTACAAGATAGAGCTTCTCCTTTAATAGAACAATTA
ATTTTTTTTCACGATCATGCATTATTAATTTTAGTAATAATTACAGTTTTAGTAGGATAT
TTAATATTTATACTATTTTTTAATAACTATGTAAATCGATTTCTTTTACATGGACAACTT
ATTGAAATAATTTGAACAATTTTACCAGCTATTATTTTATTATTTATTGCCTTACCTTCT
TTACGATTATTATATTTATTAGATGAAATTAATGAACCATCAGTAACTTTAAAAAGAATT
GGTCATCAATGATATTGAAGTTATGAATATTCAGATTTTAATAATATTGAATTTGATTCT
TATATAATTCCTACAAATGAACTATCAACAGATGGATTTCGACTTTTAGATGTTGATAAT
CGAATTGTATTACCAATAAATTCTCAAATTCGAATTTTAGTAACAGCTGCTGATGTTATT
CATTCATGAACAATCCCTGCTTTAGGTGTTAAGGTAGATGGAACTCCTGGTCGTTTAAAC
CAAACAAATTTTTTTATTAATCGTCCAGGATTATTTTATGGACAATGTTCAGAAATTTGT
GGAGCTAATCATAGTTTAATACCAATTGTAATTGAAAGAG--------------------
-------------
>D.littoralis
ATGTCAACATGAGCTAATTTAGGCCTACAAGATAGAGCTTCTCCTTTAATAGAACAATTA
ATTTTTTTTCACGATCATGCTTTATTGATTTTAGTAATAATTACTGTTTTAGTTGGGTAC
TTAATATTTATATTATTTTTTAATAATTATATTAACCGATTTCTTCTTCATGGCCAATTA
ATTGAAATAATTTGAACAATTTTACCAGCCATTATTTTATTATTTATTGCATTTCCTTCT
TTACGACTATTATACTTATTAGATGAAATTAATGAACCTTCAGTAACTTTAAAAAGAATC
GGCCACCAATGGTATTGAAGTTACGAATATTCAGATTTTAATGATGTTGAATTTGACTCA
TATATAATTCCTACAAATGAAATCTCAAATGATGGGTTTCGTTTATTAGACGTAGACAAC
CGAATTGTTTTACCTATAAATTCTCAAATTCGAATTTTAGTAACCGCAGCAGATGTAATT
CATTCATGAACAATCCCAGCTTTAGGTGTAAAAGTTGATGGAACCCCAGGACGTTTAAAT
CAAACCAATTTTTTTATTAACCGCCCCGGATTATTTTATGGTCAATGTTCAGAAATCTGT
GGGGCTAATCACAGTTTTATACCAATCGTAATTGAAAGAGTTCCTGTAAATTATTTTATT
AAATGAATTTCTA
>D.lummei
------------------------------------------------------------
------------------------------------------------------------
------------------------------------------------------------
------------------------------------------------------------
------------------------------------------------------------
------------------AGTTATGAATACTCAGATTTTAATAATGTTGAATTTGATTCA
TATATAATTCCTACAAATGAAATCTCAAATGATGGATTTCGTTTATTAGATGTAGATAAC
CGAATTGTTCTTCCTATAAATTCCCAAATTCGAATTTTAGTGACAGCCGCTGATGTAATT
CATTCCTGAACAATCCCAGCTTTAGGAGTAAAGGTTGATGGAACTCCTGGACGTTTAAAC
CAAACTAATTTTTTTATCAACCGCCCAGGATTATTTTATGGCCAATGTTCAGAAATTTGT
GGGGCTAACCATAGTTTTATACCAATTGTAATTGAAAGAGTTCCTGTAAATTATTTTATT
AAATGAATTTCTA
>D.mauritiana
ATGTCTACATGAGCTAATTTAGGTTTACAAGATAGAGCTTCTCCTTTAATGGAACAATTA
ATTTTTTTTCACGATCATGCATTATTGATTTTAGTAATAATTACAGTATTAGTAGGATAC
TTAATATTTATATTATTTTTTAATAATTATGTAAATCGATTTCTTTTACATGGACAACTT
ATTGAAATAATTTGAACTATTTTACCAGCAATTATTTTATTATTTATTGCTCTTCCTTCT
TTACGTTTACTTTATTTATTAGATGAAATTAATGAACCATCCGTAACTTTAAAAAGAATT
GGTCATCAATGATATTGAAGCTACGAATATTCAGATTTTAATAATATTGAATTTGATTCA
TATATAATTCCAACAAATGAATTAACAACTGATGGATTTCGATTATTAGATGTTGATAAC
CGAGTAATTTTACCTATAAACTCTCAAACTCGAATTTTAGTAACAGCTGCTGACGTTATT
CATTCTTGAACAGTTCCTGCTTTAGGAGTAAAAGTTGATGGAACACCGGGTCGATTAAAC
CAAACTAATTTTTTTATTAATCGACCAGGTTTATTTTATGGTCAATGTTCAGAAATTTGT
GGAGCTAATCATAGATTTATGCCAATTGTAATTGAAAGTGTTCCTGTAAATCACTTTATT
AAATGAATTTCTA
>D.melanogaster
ATGTCTACATGAGCTAATTTAGGTTTACAAGATAGAGCTTCTCCTTTAATAGAACAATTA
ATTTTTTTTCATGATCATGCATTATTAATTTTAGTAATAATTACAGTATTGGTGGGATAT
TTAATATTTATATTATTTTTTAATAATTATGTAAATCGATTTCTTTTACATGGACAACTT
ATTGAAATAATTTGAACTATTTTACCAGCAATTATTTTACTATTTATTGCTCTTCCTTCT
TTACGTTTACTTTATTTATTAGATGAAATTAATGAACCATCTGTAACTTTAAAAAGAATC
GGCCATCAATGATATTGAAGTTACGAATATTCAGATTTTAATAATATTGAATTTGATTCA
TATATAATTCCAACAAATGAATTAATAACTGATGGATTTCGATTATTAGATGTTGATAAC
CGAGTAGTTTTACCTATAAACTCACAAATTCGAATTTTAGTAACAGCTGCTGATGTTATT
CATTCTTGAACAGTACCTGCTTTAGGAGTAAAAGTTGACGGTACACCTGGACGATTAAAT
CAAACTAATTTTTTTATTAATCGACCGGGTTTATTTTATGGTCAATGTTCAGAAATCTGT
GGGGCTAATCATAGATTTATACCGATTGTAATTGAAAGTGTTCCTGTAAATTACTTTATT
AAATGAATTTCTA
>D.miranda
ATGTCTACATGAGCTAATTTAGGTTTACAAGATAGAGCCTCTCCATTAATAGAACAATTA
ATTTTTTTTCACGACCACGCATTATTAATTTTAGTAATAATTACAGTATTAGTTGGATAT
TTAATATTCATATTATTTTTTAATAGCTATGTAAATCGATTTCTTTTACATGGACAATTA
ATTGAAATAATTTGAACAATTTTACCAGCAATTATTCTTTTATTTATTGCTATGCCTTCT
CTTCGATTATTATATTTACTTGATGAAATTAATGAACCTTCAATTACACTAAAAAGAATT
GGACATCAATGATATTGAAGCTATGAATATTCAGATTTTAATAATGTAGAATTTGATTCT
TATATAATTCCAACAAATGAATTATCAAATGATGGATTTCGACTACTAGATGTAGATAAT
CGAATTGTTTTACCCATAAATTCTCAAATTCGAATTTTAGTAACAGCCGCTGATGTTATT
CATTCATGAACAGTTCCAGCTTTAGGAGTTAAGGTAGATGGAACACCTGGACGATTAAAT
CAAACTAATTTTTTTATTAACCGACCTGGTTTATTTTACGGACAATGTTCAGAAATTTGT
GGAGCTAATCATAGTTTTATACCTATTGTAATTGAAAGTGTTCCGGTAAATTATTTTATT
AAATGAATTTCTA
>D.mojavensis
ATGTCAACATGAGCTAATTTAGGTCTCCAAGATAGAGCTTCACCTTTAATAGAACAATTA
ATTTTTTTTCATGATCACGCTTTATTAATTTTAGTAATAATTACTGTTTTAGTAGGTTAT
TTAATATTTATACTATTTTTTAATAATTATGTAAATCGATTTTTGTTACATGGTCAATTA
ATTGAAATAATTTGAACTATTTTACCGGCAATTATTTTGTTATTTATTGCTTTTCCTTCT
TTACGATTATTATATCTTTTAGATGAAATTAATGAACCTTCAGTAACTTTAAAAAGAATT
GGTCACCAGTGATATTGAAGTTATGAATATTCAGATTTTAATAATATTGAATTTGATTCA
TATATAATCCCTACTAATGAATTATCAACTGATGGATTCCGTTTATTAGATGTAGATAAC
CGAATTGTTCTTCCTATAAATTCTCAAATTCGAATTTTAGTAACAGCTGCGGATGTAATT
CATTCATGAACAATCCCAGCTTTAGGAGTAAAAGTTGATGGTACTCCAGGACGATTAAAT
CAAACTAATTTCTTTATAAATCGCCCAGGTTTATTTTATGGACAATGTTCAGAAATTTGT
GGAGCAAATCACAGTTTTATACCTATTGTTATTGAAAGAGTACCTACTAATTATTTTATT
AAATGAATTTCTA
>D.montana
ATGTCAACATGAGCTAATTTAGGTCTTCAAGATAGAGCTTCTCCTTTAATAGAACAATTA
ATTTTTTTTCATGACCACGCATTACTGATTTTAGTAATAATTACTGTTTTAGTAGGGTAT
TTAATATTTATATTATTTTTTAATAATTATATTAACCGTTTTCTTTTACATGGTCAGTTA
ATTGAAATAATTTGAACAATTTTACCAGCTATTATTCTACTATTTATTGCATTCCCTTCC
TTACGATTATTATACCTTCTTGATGAAATTAATGAACCTTCAGTAACTTTAAAAAGAATT
GGTCATCAATGATACTGAAGTTATGAATATTCAGATTTTAATAATGTTGAATTTGACTCA
TACATAATTCCTACAAATGAAATTGCAAATGATGGATTTCGTTTATTAGATGTAGATAAC
CGAATTGTTTTACCTATAAATTCTCAAATTCGAATTTTAGTGACTGCCGCTGATGTAATT
CACTCATGAACAATCCCTGCATTAGGAGTAAAAGTTGATGGAACTCCTGGACGTTTAAAT
CAAACTAATTTTTTTATTAACCGCCCAGGATTATTTTACGGCCAATGTTCAGAAATTTGT
GGGGCTAACCATAGTTTTATACCAATTGTAATTGAAAGAGTTCCTGTAAATTATTTTATT
AAATGAATTTCTA
>D.nebulosa
ATGTCTACATGAGCTAATTTAGGTTTACAAGATAGAGCTTCTCCTTTAATAGAACAATTA
ATTTTTTTTCATGATCATGCATTATTAATTTTAGTAATAATTACTGTTTTAGTTGGATAT
TTAATATTTATATTATTTTTTAATTCATATATTAATCGATTTTTATTACATGGACAATTA
ATTGAAATAATTTGAACTATTTTACCTGCTATTATTTTATTATTTATTGCACTTCCTTCT
TTACGACTTTTATACCTTTTAGATGAAATTAATGAACCTTCTGTTACTTTAAAAAGTATT
GGTCATCAATGATATTGAAGTTATGAATATTCAGATTTTAATAATATTGAATTTGATTCT
TATATAATTCCTACAAATGAATTAACAAATGACGGATTTCGTTTATTAGATGTTGATAAT
CGAGTAATTTTACCTATAAATTCTCAAATTCGAATTTTAGTAACAGCTGCTGATGTAATT
CACTCATGAACTATTCCTGCTTTAGGAGTAAAGGTTGATGGAACTCCTGGTCGATTAAAT
CAAACTAATTTTTTTATTAACCGACCAGGACTTTTTTATGGACAATGTTCAGAAATTTGT
GGAGCAAATCATAGTTTTATACCTATTGTGATTGAAAGTGTTCCTGTAAATTATTTTATT
AAATGAATTTCTA
>D.nigromelanica
ATGTCAACATGAGCTAATTTAGGACTTCAAGATAGAGCTTCTCCATTAATAGAACAATTA
ATTTTTTTTCATGATCATGCTTTATTAATTTTAGTAATAATCACAATTTTAGTTGGATAT
TTAATATTTATACTATTTTTTAATAACTATATTAATCGATTTCTTTTACATGGTCAATTA
ATTGAAATAATTTGAACTATTCTTCCTGCTATTATTTTATTATTTATTGCATTTCCTTCT
CTACGATTATTATATTTACTTGATGAAATTAATGAGCCTTCAGTAACTTTAAAAAGTATT
GGACATCAATGATATTGAAGTTATGAATACTCAGATTTTAATAATATTGAATTTGATTCT
TATATAATTCCAACAAATGAATTATCAACAGATGGATTCCGATTATTAGATGTTGATAAC
CGAGTAGTTTTACCTATAAATTCTCAAATTCGAATTTTAGTAACAGCTGCAGATGTAATT
CATTCATGAACAATTCCTGCTTTAGGTGTTAAGGTAGATGGAACCCCAGGTCGTTTAAAC
CAAACAAATTTTTTCATTACACGACCTGGATTATTTTATGGACAATGTTCAGAAATTTGT
GGAGCTAACCACAGATTTATACCTATTGTAATTGAAAGAGTACCTGTAAATTATTTTATT
AA-----------
>D.novamexicana
ATGTCAACATGAGCTAATTTAGGACTTCAAGATAGAGCCTCTCCTTTAATAGAACAATTA
ATTTTTTTTCACGATCACGCCTTGCTAATTTTAGTAATAATTACTGTTTTAGTAGGATAC
TTAATATTCATATTATTTTTTAATAATTATATTAATCGATTCCTTTTACATGGGCAATTA
ATTGAAATAATTTGAACAATTTTACCAGCTATTATTTTATTATTTATTGCATTCCCATCT
TTACGTTTATTATACTTATTAGATGAAATTAATGAACCTTCAGTAACTTTAAAAAGAATT
GGTCATCAATGATATTGAAGTTATGAATATTCAGATTTTAATAACGTTGAATTTGATTCA
TATATAATTCCTACAAATGAAATTTCAACTGATGGATTTCGTTTATTAGATGTGGATAAC
CGAATTGTTCTGCCTATAAATTCTCAAATTCGAATTTTAGTAACAGCCGCTGATGTAATT
CATTCATGAACAATTCCAGCTTTAGGGGTAAAGGTTGATGGAACCCCCGGACGTTTAAAC
CAAACAAATTTTTTTATTAACCGCCCAGGATTATTTTACGGTCAATGTTCAGAAATTTGT
GGGGCTAACCATAGTTTTATACCAATTGTAATTGAAAGAGTTCCTGTAAATTATTTTATT
AAATGAATTTCTA
>D.obscura
ATGTCTACATGAGCTAATTTAGGTTTACAAGATAGAGCCTCTCCCCTAATAGAACAATTA
ATTTTTTTCCACGACCACGCACTATTAATTTTAGTAATAATCACTGTTTTAGTAGGTTAT
TTAATATTTATATTATTTTTTAATAGATACGTAAATCGATTCCTTTTACACGGACAATTA
ATTGAAATAATTTGAACAATCCTACCCGCAATTATTTTATTATTTATTGCTATGCCTTCC
CTTCGATTATTATATTTACTAGACGAAATTAATGAGCCTTCAATTACATTAAAAAGATCT
GGTCATCAATGGTACTGAAGTTACGAATATTCAGATTTTAATAACATCGAATTTGATTCA
TATATAATCCCAACGAATGAATTATCTAATGATGGTTTCCGATTATTGGACGTAGATAAC
CGAATTGTATTACCAATAAATTCCCAAATTCGAATTTTAGTAACAGCTGCTGATGTAATT
CACTCATGAACAGTCCCAGCTTTAGGTGTAAAGGTTGACGGAACTCCTGGTCGATTAAAC
CAAACTAATTTTTTTATTAACCGACCCGGTTTATTTTACGGACAATGTTCAGAAATTTGT
GGAGCAAATCATAGTTTTATGCCTATCGTAATTGAAAGTGTTCCTGTAAATTATTTCATT
AAATGAATTTCTA
>D.ohnishii
ATGTCTACATGAGCTAATTTAGGTTTACAAGATAGAGCTTCTCCTTTAATAGAACAATTA
ATTTTTTTTCACGATCATGCATTATTAATTTTAGTAATAATTACAGTTTTAGTAGGATAT
TTAATATTTATACTATTTTTTAATAACTATGTAAATCGATTTCTTTTACATGGACAACTT
ATTGAAATAATTTGAACAATTTTACCAGCTATTATTTTATTATTTATTGCCCTACCTTCT
TTACGATTATTATATTTATTAGATGAAATTAATGAACCATCAGTAACTTTAAAAAGAATT
GGTCATCAATGATATTGAAGTTATGAATATTCAGATTTTAATAATATTGAATTTGATTCT
TATATAATTCCTACAAATGAACTATCAACAGATGGATTTCGACTTTTAGATGTTGATAAT
CGAATTGTATTACCAATAAATTCTCAAATTCGAATTTTAGTAACAGCTGCTGATGTTATT
CATTCATGAACAATCCCTGCTTTAGGTGTTAAGGTAGATGGAACTCCTGGTCGTTTAAAC
CAAACAAATTTTTTTATTAATCGTCCAGGATTATTTTATGGACAATGTTCAGAAATTTGT
GGAGCTAATCATAGTTTAATACCAATTGTAATTGAAAGAG--------------------
-------------
>D.orena
ATGTCTACATGAGCTAATTTAGGTTTACAAGATAGAGCTTCTCCTTTAATGGAACAATTA
ATTTTTTTTCATGACCATGCATTATTAATTTTAGTAATAATCACAGTATTAGTAGGATAT
TTAATATTTATATTATTTTTTAATAATTATGTAAATCGATTCCTTTTACATGGACAACTT
ATTGAAATAATTTGAACTATTCTGCCAGCTATTATTTTATTATTTATTGCCCTGCCTTCA
TTACGATTACTTTATTTATTAGACGAAATCAATGAACCATCCGTAACTTTAAAAAGAATT
GGACATCAATGATATTGAAGTTATGAATATTCAGATTTTAATAATATTGAATTTGATTCT
TATATAATTCCCACAAATGAATTAACAATTGATGGATTTCGATTATTAGACGTAGATAAC
CGAGTAATTTTACCTATAAATTCACAAATTCGAATTTTAGTTACAGCTGCGGATGTAATT
CATTCTTGAACAGTACCAGCCTTAGGAGTAAAAGTTGATGGAACTCCCGGTCGATTAAAT
CAAACAAATTTTTTTATCAACCGACCAGGTTTATTTTATGGTCAATGTTCAGAAATTTGT
GGAGCTAACCATAGTTTTATACCAATTGTAATTGAAAGTGTTCCTGTAAATTATTTTATT
AAATGAATTTCTA
>D.paramelanica
ATGTCAACATGAGCTAATTTAGGACTTCAAGATAGAGCTTCTCCATTAATAGAACAATTA
ATTTTTTTTCATGATCATGCTTTATTAATTTTAGTAATAATTACAGTTTTAGTAGGTTAT
CTAATATTTATATTATTTTTTAATAATTATATTAACCGATTTCTTTTACACGGACAATTA
ATTGAAATAATTTGAACAATTTTACCTGCTATTATTCTTTTATTTATTGCATTTCCTTCT
CTTCGACTATTATACTTATTAGATGAAATTAACGAACCTTCAGTTACTTTAAAAAGTATT
GGCCACCAATGATACTGAAGTTATGAATATTCAGATTTTAATAATATTGAATTTGATTCT
TATATAATTCCAACAAATGAATTATCAACAGATGGATTTCGATTACTTGACGTAGATAAC
CGAGTTGTACTTCCTATAAACTCACAAATTCGTATTTTAGTAACAGCTGCGGATGTCATT
CATTCATGAACAGTACCTGCTTTAGGTGTTAAGGTTGATGGAACTCCTGGTCGTTTAAAT
CAAACAAATTTTTTTATTACCCGACCAGGTTTATTTTACGGACAATGTTCAGAAATCTGT
GGGGCTAATCATAGATTTATACCTATTGTAATTGAAAGTGTTCCTGTAAATTATTTTATT
AA-----------
>D.persimilis
ATGTCTACATGAGCTAATTTAGGTTTACAAGATAGAGCCTCTCCATTAATGGAACAATTA
ATTTTTTTTCATGACCACGCATTATTAATTTTAGTAATAATTACAGTATTAGTTGGATAT
TTAATATTTATATTATTTTTTAATAGTTATGTAAATCGATTTCTTTTACATGGACAATTA
ATTGAAATAATTTGAACAATTTTACCGGCAATTATTCTTTTATTTATTGCTATACCTTCT
CTTCGATTATTATATTTACTAGATGAAATCAATGAACCTTCAATTACACTAAAAAGAATT
GGTCATCAATGATATTGAAGTTATGAATATTCAGATTTTAATAACGTAGAATTTGATTCT
TATATAATCCCAACAAATGAATTATCAAATGATGGATTTCGACTACTAGATGTTGATAAT
CGAATTGTTTTACCTATAAATTCTCAAATTCGAATTTTAGTAACAGCAGCTGATGTTATC
CACTCATGAACAGTCCCAGCTTTAGGAGTTAAGGTAGACGGAACACCTGGACGATTAAAT
CAAACTAATTTTTTTATTAACCGACCTGGTTTATTTTATGGACAATGTTCAGAAATTTGT
GGAGCTAATCATAGTTTTATACCTATTGTAATTGAAAGTGTTCCAGTAAATTATTTTATT
AAATGAATTTCTA
>D.phalerata
ATGTCAACATGAGCTAATTTAGGTTTACAAGATAGAGCTTCTCCTTTAATAGAACAATTA
ATTTTTTTTCATGATCATGCTTTATTAATTTTAGTAATAATTACAGTTTTAGTAGGATAT
TTAATATTTATATTATTTTTTAATAGATATATTAACCGATTTTTACTTCATGGCCAACTT
ATTGAAATAATTTGAACTATTCTTCCAGCAATTATTTTATTATTCATTGCTTTTCCCTCT
TTACGTCTTTTATATTTACTTGATGAAATCAATGAACCTTCAGTAACTTTAAAAAGAATT
GGACACCAATGATATTGAAGTTATGAATATTCAGATTTTAATAATATTGAATTTGATTCT
TATATAATTCCAACAAATGAATTAAGAAATGATGGGTTTCGACTTCTTGATGTTGATAAC
CGAATTATTTTACCAATAAATTCTCAAATTCGAATTTTAGTGACAGCCGCTGATGTTATT
CACTCATGAACAGTGCCAGCTTTAGGGGTTAAGGTAGATGGAACTCCTGGTCGATTAAAT
CAAACTAATTTTTTCATAAACCGTCCAGGTCTATTTTATGGTCAATGTTCAGAAATTTGT
GGGGCTAACCATAGTTTTATACCTATTGTAATTGAAAGTGTACCTGTAAATTATTTTATT
AAATGAATTTCTA
>D.pseudoobscura
ATGTCTACATGAGCTAATTTAGGTTTACAAGATAGAGCCTCTCCATTAATGGAACAATTA
ATTTTTTTTCATGACCACGCGTTATTAATTTTAGTAATAATTACAGTATTAGTTGGATAT
TTAATATTTATATTATTTTTTAATAGTTATGTAAATCGATTTCTTTTACATGGACAATTA
ATTGAAATAATTTGAACAATTTTACCGGCAATTATTCTTTTATTTATTGCTATACCTTCT
CTTCGATTATTATATTTACTAGATGAAATCAATGAACCTTCAATTACACTAAAAAGAATT
GGTCATCAATGATATTGAAGTTATGAATATTCAGATTTTAATAATGTAGAATTTGATTCT
TATATAATCCCAACAAATGAATTATCAAATGATGGATTTCGACTACTAGATGTTGATAAT
CGAATTGTTTTACCTATAAATTCTCAAATTCGAATTTTAGTAACAGCAGCTGATGTTATC
CACTCATGAACAGTCCCAGCTTTAGGAGTTAAAGTAGACGGAACACCTGGACGATTAAAT
CAAACTAATTTTTTTATTAACCGACCTGGTTTATTTTATGGACAATGTTCAGAAATTTGT
GGGGCTAATCATAGTTTTATACCTATTGTAATTGAAAGTGTTCCAGTAAATTATTTTATT
AAATGAATTTCTA
>D.pseudotakahashii
ATGTCTACATGAGCTAATTTAGGTTTACAAGATAGAGCTTCTCCTTTAATGGAACAATTA
ATTTTTTTTCATGATCACGCATTATTAATTTTAGTAATAATTACAGTATTAGTTGGATAT
TTAATATTTATATTATTTTTTAATAATTATGTAAATCGATTCCTTTTACATGGACAACTT
ATTGAAATAATTTGAACTATTTTACCAGCAATTATTTTATTATTTATTGCTTTACCTTCT
TTACGTTTATTATATTTATTAGATGAAATTAATGAACCATCAGTAACTTTAAAAAGAATT
GGTCATCAATGATATTGAAGTTATGAATATTCAGATTTTAATAATATTGAATTTGATTCT
TATATAATTCCTACTAATGAATTAGCAACTGATGGATTCCGACTATTAGATGTTGATAAT
CGAGTTATTTTACCTATAAATTCACAAATTCGAATTTTAGTGACAGCTGCTGACGTAATT
CATTCTTGAACAGTCCCAGCTTTAGGGGTAAAGGTTGACGGAACTCCAGGTCGATTAAAT
CAAACTAATTTTTTTATTAACCGACCAGGTTTATTTTATGGACAATGTTCAGAAATTTGT
GGAGCTAATCATAGTTTTATACCAATTGTAATTGAAAGTGTACCTGTAAATTATTTTATT
AAATGAATTTCTA
>D.saltans
ATGTCTACATGAGCTAATTTAGGTTTACAAGATAGAGCTTCTCCTTTAATAGAACAATTA
ATTTTTTTTCATGATCATGCATTATTAATTTTAGTTATAATTACCGTTTTAGTTGGATAC
TTAATATTTATATTATTTTTTAATTCTTATATTAACCGATTTTTATTACATGGACAATTA
ATTGAAATAATTTGAACAATTTTACCAGCTATTATTCTTTTATTTATTGCTCTNCCTTCT
TTACGACTTTTATATCTTTTAGATGAAATTAANGAACCATCTATAACATTAAAAAGAATT
GGACATCAATGATACTGAAGTTATGAATATTCTGATTTTAATAATATTGAATTTGATTCT
TATATAATTCCAACAAATGAATTATCAACAGATGGATTTCGCTTATTAGATGTTGATAAT
CGAGTAATTTTACCTATAAATTCTCAAATTCGAATTTTAGTAACTGCTGCAGATGTAATT
CATTCATGAACTATTCCAGCTTTAGGTGTAAAAGTTGATGGAACTCCTGGTCGATTAAAT
CAAACTAATTTTTTTATTAACCGACCAGGATTATTTTATGGACAATGTTCAGAAATTTGT
GGAGCAAATCATAGTTTTATACCTATCGTAATTGAAAGTGTTCCTGTAAATTATTTTATT
AA-----------
>D.santomea
ATGTCTACATGAGCTAATTTAGGTTTACAAGATAGAGCTTCTCCTTTAATGGAACAATTA
ATTTTTTTTCATGATCATGCATTATTAATTTTAGTAATAATTACAGTATTAGTAGGATAT
TTAATGTTTATATTATTTTTTAATAATTATGTAAATCGATTTCTTTTACATGGACAACTT
ATTGAAATAATTTGAACTATTCTCCCAGCTATTATTTTATTATTTATTGCTCTTCCTTCA
TTACGATTACTTTATTTATTAGATGAAATTAATGAACCATCAGTAACTTTAAAAAGTATT
GGTCATCAATGATACTGAAGTTATGAATATTCAGATTTTAATAATATTGAATTTGATTCA
TATATAATTCCTACAAATGAATTAGCAATTGATGGATTTCGATTATTAGACGTTGATAAT
CGAGTAATTTTACCAATAAATTCACAAATTCGAATTTTAGTAACAGCCGCAGATGTAATT
CATTCTTGAACAGTCCCAGCTTTAGGAGTAAAGGTTGACGGAACTCCTGGACGATTAAAT
CAAACTAATTTTTTTATTAACCGACCAGGGTTATTTTATGGTCAATGTTCAGAAATTTGC
GGGGCTAATCATAGTTTTATACCAATTGTAATTGAAAGTGTTCCTGTAAATAATTTTATT
AAATGAATTTCTA
>D.sechellia
ATGTCTACATGAGCTAATTTAGGTTTACAAGATAGAGCTTCTCCTTTAATGGAACAATTA
ATTTTTTTTCACGATCACGCATTATTAATTTTAGTAATAATTACAGTATTAGTAGGATAT
CTAATATTTATATTATTTTTTAATAATTATGTAAACCGATTCCTTTTACATGGACAATTA
ATTGAAATAATTTGAACTATTTTACCAGCAATTATTTTATTATTTATTGCTCTTCCTTCT
TTACGTTTACTTTACTTATTAGATGAAATTAATGAACCATCCGTAACTTTAAAAAGAATT
GGTCATCAATGATATTGAAGCTACGAATATTCAGATTTCAATTCTATTGAATTTGATTCG
TATATAATTCCAACAAATGAATTAACAACTGATGGATTTCGATTATTAGATGTTGATAAC
CGAGTAATTTTACCTATAAACTCTCAAATTCGAATTTTAGTAACAGCTGCTGACGTTATT
CATTCTTGAACAGTTCCTGCTTTAGGAGTAAAAGTTGATGGAACACCAGGACGATTAAAC
CAAACTAATTTTTTTATTAATCGACCAGGTTTATTTTATGGTCAATGTTCAGAAATTTGT
GGGGCTAATCATAGATTTATACCAATTGTAATTGAAAGTGTTCCTGTGAATCACTTTATT
AAATGAATTTCTA
>D.simulans
ATGTCTACATGAGCTAATTTAGGTTTACAAGATAGAGCTTCTCCTTTAATGGAACAATTA
ATTTTTTTTCACGATCACGCATTATTAATTTTAGTAATAATTACAGTATTAGTAGGATAT
TTAATATTTATATTATTTTTTAATAATTATGTAAACCGATTCCTTTTACATGGACAACTT
ATTGAAATAATTTGAACTATTTTACCAGCAATTATTTTATTATTTATTGCTCTTCCTTCT
TTACGTTTACTTTACTTATTAGATGAAATTAATGAACCATCCGTAACTTTAAAAAGAATT
GGTCATCAATGATATTGAAGATACGAATATTCAGATTTTAATTCTATTGAATTTGACTCA
TATATAATTCCAACAAATGAATTAACAACTGATGGATTTCGATTATTAGATGTTGATAAC
CGAGTAATTTTACCTATAAACTCTCAAATTCGAATTTTAGTAACAGCTGCTGACGTTATT
CATTCTTGAACAGTTCCCGCTTTAGGAGTAAAAGTTGATGGAACACCAGGACGATTAAAC
CAAACTAATTTCTTTATTAATCGACCAGGTTTATTTTATGGTCAATGTTCAGAAATTTGT
GGGGCTAACCATAGATTTATACCAATTGTAATTGAAAGTGTTCCTGTGAATCACTTTATT
AAATGAATTTCTA
>D.subobscura
ATGTCTACATGAGCTAACTTAGGTTTACAAGATAGAGCTTCTCCTCTAATAGAACAATTA
ATTTTTTTCCACGATCACGCATTATTAATTTTAGTAATAATTACCGTTTTAGTAGGATAT
TTAATAGTTATATTATTTTTTAATAGATACGTAAATCGATTTCTATTGCACGGTCAATTA
ATTGAAATAATTTGAACAATTTTACCAGCTATTATTCTTTTATTTATTGCTATACCTTCT
TTACGACTTTTATATTTATTAGATGAAATTAATGAACCATCAATTACACTGAAAAGAATT
GGTCATCAATGATACTGAAGTTATGAATATTCAGATTTTAATGATATTGAATTTGATTCA
TATATAATTCCAACAAATGAATTATCAAATGATGGATTCCGTTTACTAGACGTTGATAAC
CGTATTGTTTTACCAATAAATTCTCAAATTCGAATTTTAGTAACAGCAGCAGATGTTATT
CATTCATGAACAATTCCTGCTTTAGGTGTAAAAGTCGATGGTACTCCTGGTCGATTAAAT
CAAACTAATTTTTTTATTAACCGACCTGGTTTATTTTATGGACAATGTTCAGAAATTTGT
GGGGCAAATCATAGTTTTATACCTATTGTAATTGAAAGTGTTCCGGTAAATTATTTTATT
AAATGAATTTCTG
>D.takahashii
ATGTCTACATGAGCTAACTTAGGTTTACAAGATAGAGATTCTCCTTTAATGGAACAATTA
ATTTTTTTTCATGATCACGCATTATTAATTTTAGTAATAATTACTGTATTAGTTGGATAT
TTAATATTTATATTATTTTTTAATAATTATGTAAATCGGTTCCTTTTACATGGACAACTT
ATTGAAATAATTTGAACTATTTTACCAGCAATTATTTTATTATTTATTGATTTACCTTCT
TTACGTTTATTATATTTATTAGATGAAATTAATGAACCATCAGTAACTTTAAAAAGAATT
GGTCATCAATGATATTGAAGTTATGAATATTCAGATTTTAATAATATTGAATTTGATTCT
TATATAATTCCTACTAATGAATTAGCAACTGATGGATTTCGATTATTAGATGTTGATAAT
CGAGTAGTCTTACCTATAAATTCACAAATTCGGATTTTAGTAACAGCCGCTGATGTAATT
CATTCTTGAACAGTTCCAGCTTTAGGTGTAAAGGTTGATGGAACTCCTGGTCGATTAAAT
CAAACTAATTTTTTTATTAACCGGCCAGGTTTATTTTATGGTCAATGTTCAGAAATTTGT
GGAGCTAATCATAGTTTTATACCAATTGTAATTGAAAGTGTACCTGTAAATTATTTTATT
AAATGAATTTCTA
>D.teisseri
ATGTCTACATGAGCTAATTTAGGTTTACAAGATAGAGCTTCTCCTTTAATGGAACAATTA
ATTTTTTTTCATGATCATGCATTATTAATTTTAGTAATAATTACAGTATTAGTAGGATAT
TTAATGTTTATATTATTTTTTAATAATTATGTAAATCGATTTCTTTTACATGGACAACTT
ATTGAAATAATTTGAACTATTCTCCCAGCTATTATTTTATTATTTATTGCTCTTCCTTCA
TTACGATTACTTTATTTATTAGATGAAATTAATGAACCATCAGTAACTTTAAAAAGTATT
GGTCATCAATGATACTGAAGTTATGAATATTCAGATTTTAATAATATTGAATTTGATTCA
TATATAATTCCCACAAATGAATTAGCAATTGATGGATTTCGATTATTAGACGTTGATAAT
CGAGTAATTTTACCAATAAATTCACAAATTCGAATTTTAGTAACAGCCGCAGATGTAATT
CATTCTTGAACAGTCCCAGCTTTAGGAGTAAAGGTTGACGGAACTCCTGGACGATTAAAT
CAAACTAATTTTTTTATTAACCGACCAGGATTATTTTATGGTCAATGTTCAGAAATTTGC
GGGGCTAATCATAGTTTTATACCAATTGTAATTGAAAGTGTTCCTGTAAATAATTTTATT
AAATGAATTTCTA
>D.tenebrosa
ATGTCAACATGAGCTAATTTAGGTTTACAAGATAGAGCCTCTCCTTTAATAGAACAATTA
ATTTTTTTTCATGATCATGCGTTATTAATTTTAGTAATAATTACTGTATTAGTAGGATAT
CTAATATTTATATTATTTTTTAATACTTATATTAATCGATTTTTATTACATGGTCAACTT
ATTGAAATAATTTGAACTATTTTACCAGCCATTATTTTATTATTTATTGCTTTACCTTCT
TTACGTCTTTTATACCTTCTTGATGAAATTAATGAACCTTCAGTAACTTTAAAAAGAATT
GGACACCAATGATATTGAAGCTATGAATATTCAGATTTTAATGATATCGAATTTGATTCA
TATATAATTCCAACAAATGAATTAAGAAATGACGGATTTCGACTTCTTGATGTTGATAAC
CGAATTGTTTTACCAATAAATTCCCAAATTCGAATTTTAGTAACAGCTGCAGATGTAATT
CATTCATGAACTATTCCAGCTTTAGGAGTTAAGGTTGATGGTACCCCTGGACGATTAAAC
CAAACCAATTTTTTTATAAACCGGCCAGGTTTATTTTACGGACAATGCTCAGAAATTTGT
GGAGCTAATCATAGTTTTATACCTATTGTAATTGAAAGAGTTCCTGTAAATTATTTTATT
AAATGAATTTCTA
>D.tristis
ATGTCTACATGAGCTAATTTAGGTTTACAAGATAGAGCCTCCCCCTTAATAGAACAATTA
ATTTTTTTCCATGACCACGCACTATTAATTTTAGTAATAATTACTGTTTTAGTCGGGTAC
CTAATATTTATACTATTTTTTAATAGATACGTAAACCGATTTCTTTTACACGGGCAATTA
ATTGAAATAATTTGAACAATCCTGCCAGCAATTATTTTATTATTTATTGCTATACCTTCC
CTTCGATTATTATATCTTCTAGATGAAATTAATGAACCTTCAATTACATTAAAAAGTATC
GGACATCAATGGTACTGAAGTTATGAATATTCAGATTTTAATAGAATTGAATTTGATTCA
TATATAATCCCAACAAATGAATTATCTACTGACGGTTTCCGATTATTAGATGTAGATAAC
CGAATTGTATTACCAATAAATTCTCAAATTCGAATTTTAGTAACAGCTGCTGATGTTATT
CATTCATGAACAGTGCCAGCTTTAGGTGTAAAGGTTGATGGAACCCCTGGCCGATTAAAC
CAAACTAATTTTTTTATCAACCGACCTGGTTTATTTTATGGTCAATGTTCAGAAATTTGC
GGAGCAAATCATAGTTTTATACCTATTGTAATTGAAAGTGTTCCTGTAAATTATTTCATT
AAATGAATTTCTA
>D.virilis
ATGTCAACATGAGCTAATTTAGGTCTTCAAGATAGAGCTTCTCCTTTAATAGAACAATTA
ATTTTTTTTCATGATCATGCATTACTGATTTTAGTAATGATTACTGTTTTAGTTGGATAT
TTAATATTTATATTATTCTTTAATAATTACATTAATCGTTTTTTATTACACGGGCAATTA
ATTGAAATAATTTGAACAATTTTACCTGCTATTATTTTATTATTTATTGCATTCCCATCT
TTACGTTTATTATACTTATTAGACGAAATTAATGAACCTTCAGTAACTTTAAAAAGAATT
GGTCATCAATGATACTGAAGTTATGAATATTCAGATTTCAATAATGTTGAATTTGATTCA
TATATAATTCCTACAAATGAAATTTCAAATGATGGATTTCGTTTACTAGATGTAGATAAC
CGAATTGTTTTACCAATAAATTCTCAAATTCGAATTTTAGTAACAGCAGCTGATGTAATT
CATTCATGAACAATCCCAGCTTTAGGAGTAAAAGTTGATGGAACCCCAGGACGATTAAAC
CAAACTAATTTTTTCATTAACCGTCCAGGATTATTTTATGGTCAATGTTCAGAAATTTGT
GGAGCTAACCATAGTTTTATGCCAATTGTAATTGAAAGAGTTCCTGTAAATTATTTTATT
AAATGAATTTCTA
>D.willistoni
ATGTCTACATGAGCTAATTTAGGTTTACAAGATAGAGCATCTCCTTTAATAGAACAATTA
ATTTTTTTTCATGATCATGCATTATTAATTTTAGTAATAATCACTGTTTTAGTAGGATAT
TTAATATTTATATTATTTTTTAATTCATATATTAATCGATTTTTATTACATGGACAATTA
ATTGAAATAATTTGAACTATTCTCCCAGCTATTATTTTATTATTTATTGCTCTTCCCTCA
TTACGACTTTTATACCTTTTAGATGAAATTAATGAACCTTCTGTTACTTTAAAAAGTATT
GGTCACCAATGATACTGAAGTTATGAATATTCAGACTTTAATAATATTGAATTTGATTCA
TATATAATCCCAACTAATGAATTAGCAACTGATGGATTTCGTCTTTTAGATGTTGATAAC
CGAGTAGTTTTACCAATAAATTCTCAAATTCGAATTTTAGTGACTGCTGCAGATGTAATT
CATTCATGAACTATTCCTGCCTTAGGAGTAAAGGTTGATGGAACCCCAGGACGACTTAAT
CAAACAAATTTTTTTATTAATCGACCAGGACTTTTTTACGGTCAATGTTCAGAAATTTGT
GGAGCAAATCATAGTTTTATACCTATTGTAATTGAAAGTGTTCCTGTAAATTATTTTATT
AAATGAATTTCTA
>D.yakuba
ATGTCTACATGAGCTAATTTAGGTTTACAAGATAGAGCTTCTCCTTTAATGGAACAATTA
ATTTTTTTTCATGATCATGCATTATTAATTTTAGTAATAATTACAGTATTAGTAGGATAT
TTAATGTTTATATTATTTTTTAATAATTATGTAAATCGATTTCTTTTACATGGACAACTT
ATTGAAATAATTTGAACTATTCTCCCAGCTATTATTTTATTATTTATTGCTCTTCCTTCA
TTACGATTACTTTATTTATTAGATGAAATTAATGAACCATCAGTAACTTTAAAAAGTATT
GGTCATCAATGATACTGAAGTTATGAATATTCAGATTTTAATAATATTGAATTTGATTCA
TATATAATTCCTACAAATGAATTAGCAATTGATGGATTTCGATTATTAGACGTTGATAAT
CGAGTAATTTTACCAATAAATTCACAAATTCGAATTTTAGTAACAGCCGCAGATGTAATT
CATTCTTGAACAGTCCCAGCTTTAGGAGTAAAGGTTGACGGAACTCCTGGACGATTAAAT
CAAACTAATTTTTTTATTAACCGACCAGGGTTATTTTATGGTCAATGTTCAGAAATTTGC
GGGGCTAATCATAGTTTTATGCCAATTGTAATTGAAAGTGTTCCTGTAAATAATTTTATT
AAATGAATTTCTA
>H.duncani
ATGTCTACATGAGCTAATTTAGGTCTTCAAGATAGTGCTTCTCCTTTAATGGAACAATTA
ATTTTTTTTCATGATCATGCATTATTAATTTTAGTAATAATTACTGTATTAGTTGGTTAT
TTAATATTTATATTATTTTTTAATTCTTATATTAATCGATTTCTTTTACATGGACAATTA
ATTGAAATAATTTGAACAATTTTACCAGCAATTATTCTATTATTTATTGCATTCCCATCT
CTTCGTTTACTTTATCTATTAGATGAAATTAACGAACCTTCAGTTACTTTAAAAAGTATT
GGACATCAATGATACTGAAGTTATGAATATTCAGATTTTAATGATATTGAATTTGATTCA
TATATAATTCCATCAAATGAATTATCAAATGATGGATTTCGATTATTAGATGTTGATAAC
CGAGTTGTTCTTCCCATAAATTCCCAAATTCGAATCCTAGTTACTGCTGCTGATGTAATC
CATTCATGAACAATTCCAGCTCTTGGAGTAAAAGTTGATGGAACACCTGGTCGATTAAAC
CAGACTAATTTTTTTATTAATCGACCTGGACTATTTTATGGACAATGTTCAGAAATTTGT
GGAGCAAATCATAGTTTTATACCAATTGTAATTGAAAGTGTTCCTGTAAACTATTTTATT
AA-----------
>S.lebanonensis
ATGTCTACATGAGCTAATTTAGGTCTTCAAGATAGTTCTTCTCCTTTAATAGAACAATTA
ATTTTTTTTCACGATCATGCTTTATTAATTTTAGTAATAATTACTGTACTAGTTGGATAT
TTAATATTTATACTATTTTTTAATAAATATATTAATCGATTTCTTTTACATGGGCAATTA
ATTGAAATAATTTGAACAATTCTCCCCGCTATTATTTTATTATTTATTGCTTTCCCATCT
CTTCGACTATTATATTTACTTGACGAAATTAATGAACCTTCGGTTACTTTAAAATCAATT
GGCCATCAATGATATTGAAGTTATGAATATTCAGATTTTAATAATATCGAATTTGATTCT
TATATAATCCCAACAAATGAATTATCAAATGATGGATTTCGTTTATTGGATGTCGATAAC
CGTATTGTCCTTCCTATAAATTCACAAATCCGAATTTTAGTAACAGCCGCAGATGTTATT
CATTCTTGAACAATTCCAACTCTTGGGGTAAAGGTTGACGGAACCCCAGGACGATTAAAT
CAAACTAACTTTTTTATAAACCGCCCAGGACTATTTTATGGCCAATGTTCAGAAATTTGT
GGGGCAAATCATAGTTTTATACCAATTGTAATTGAAAGAGTACCTGTAAATTATTTTATT
AAATGAATTTCTA
>S.pallida
ATGTCAACATGAGCTAACTTAGGCCTTCAAGATAGAGCTTCTCCTTTAATAGAACAACTT
ATTTTTTTCCATGATCACGCATTATTAATTTTAGTAATAATTACAGTACTTGTAGGATAT
TTAATATTTATATTATTTTTTAATAGTTATATTAACCGATTTTTATTACACGGGCAATTA
ATTGAAATAATTTGAACTATTCTCCCAGCAATTATTCTTTTATTTATTGCGTTACCTTCT
CTTCGTCTTCTTTATCTTTTAGATGAAATTAATGAACCTTCAGTTACCTTAAAAAGAATT
GGACACCAATGATATTGAAGTTATGAATATTCAGATTTTAATAATGTAGAATTTGATTCA
TACATGATTCCAACAAATGAATTAGCTAATGATGGATTTCGATTATTAGACGTTGATAAC
CGAATTGTTTTACCTATAAATTCTCAAATTCGAATTTTAGTAACAGCAGCTGATGTAATT
CATTCATGAACAGTACCTGCTTTAGGGGTTAAGGTAGATGGAACTCCTGGACGATTAAAC
CAAACTAATTTTTTTATTAACCGACCTGGGTTGTTCTACGGACAATGTTCAGAAATTTGT
GGGGCTAATCATAGATTTATACCAATTGTAATTGAAAGTGTTCCTGTAAATTATTTTATT
AAATGAATTTCTA
>S.stonei
ATGTCTACATGAGCTAATTTAGGTCTTCAAGATAGTTCTTCTCCTTTAATAGAACAATTA
ATTTTTTTTCACGATCATGCTTTATTAATTTTAGTAATAATTACTGTACTAGTTGGATAT
TTAATATTTATACTATTTTTTAATAAATATATTAATCGATTTCTTTTACATGGGCAATTA
ATTGAAATAATTTGAACAATTCTCCCCGCTATTATTTTATTATTTATTGCTTTCCCATCT
CTTCGATTATTATATTTACTTGACGAAATTAATGAACCTTCGGTTACTTTAAAATCAATT
GGCCATCAATGATATTGAAGTTATGAATATTCAGATTTTAATAATATCGAATTTGATTCT
TATATAATCCCAACAAATGAATTATCAAATGATGGATTTCGTTTATTGGATGTCGATAAC
CGTATTGTCCTTCCTATAAATTCACAAATCCGAATTTTAGTAACAGCCGCAGATGTTATT
CATTCTTGAACAATTCCAACTCTTGGAGTAAAGGTTGACGGAACCCCAGGACGATTAAAT
CAAACTAACTTTTTTATAAACCGCCCAGGACTATTTTATGGCCAATGTTCAGAAATTTGT
GGGGCAAATCATAGTTTTATACCAATTGTAATTGAAAGAGTACCTGTAAATTATTTTATT
AAATGAATTTCTA
>Z.badyi
ATGTCAACATGAGCTAATTTAGGTCTACAAGATAGAGCTTCACCTTTAATAGAACAATTA
ATTTTTTTTCATGATCATGCATTATTAATTTTAGTAATAATTACTGTTTTAGTTGGATAT
TTAATATTTATATTATTTTTTAATTCTTATGTTAATCGATTTTTATTACATGGTCAATTA
ATTGAAATAATTTGAACAATTCTTCCAGCAATTATTTTATTATTTATTGCTTTTCCTTCT
TTACGTTTATTATATCTTTTAGATGAAATCAATGAACCATCAGTAACTTTAAAAAGAATT
GGACATCAATGATACTGAAGTTATGAATATTCAGATTTTAATAATGTAGAATTTGATTCA
TATATAATTCCAACAAATGAACTTTCTAATGATGGATTTCGATTATTAGATGTTGATAAT
CGAATTGTTTTACCTATAAATTCTCAAATTCGAATTTTAGTGACAGCAGCAGATGTTATT
CATTCATGAACTATTCCTGCTTTAGGGGTAAAAGTTGATGGAACTCCAGGTCGATTAAAT
CAAACAAATTTTTTTATTAACCGACCAGGTTTATTTTTTGGTCAATGTTCTGAAATTTGT
GGGGCTAATCATAGTTTTATACCTATTGTAATTGAAAGTGTACCTGTAAATTATTTTATT
AAATGAATTTCTA
