# Supplementary material for: Host Phylogeny Determines Viral Persistence and Replication in Novel Hosts
Source: PLoS Pathog. 2011 Sep 22;7(9):e1002260. doi: 10.1371/journal.ppat.1002260 (PMC3178573; doi:10.1371/journal.ppat.1002260)
Supplement: Dataset S6 — Alignment of RpL32/RP49 sequences used in phylogenetic analysis in fasta formatted text file. (TXT) [file ppat.1002260.s006.txt]

>D.affinis
ATCGTGAAGAAGCGCACCAAGCACTTCATCCGTCACCAGTCGGATCGTTATGCCAAGTTG
TCGCACAAATGGCNNNNGCCTAAAGGTATTGACAACAGAGTACGTCGTCGCTTCAAGGGC
CAGTACTTGATGCCCAACATCGGTTATGGCTCCAACAAGCGCACCCGTCATATGCTGC--

>D.algonquin
---------AAGCGCACCAAGCACTTCATCCGTCACCAGTCGGATCGTTATGCCAAGTTG
TCGCACAAATGGCGCAAGCCTAAGGGTATTGACAACAGAGTGCGTCGTCGCTTCAAGGGC
CAATACTTGATGCCCAACATCGGTTACGGCTCCAACAAGCGTACCCGTCATATGCTGCCC

>D.ambigua
-----------GCGCACCAAGCACTTCATCCGTCATCAGTCGGATCGSTATGCTAAGTTG
TCGCACAAATGGCGCAAGCCTAAAGGTATTGACAACAGAGTGCGTCGTCGCTTCAAGGGC
CAGTACTTGATGCCCAACATCGGTTACGGTTCCAACAAGCGCACCCGTCATATGCTGCCC

>D.americana
--CGTGAAGAAGCGCACCAAGCACTTCATCCGTCACCAGTCGGATCGATATGCCAAGCTG
TCGCACAAATGGCGCAAGCCCAAGGGTATTGACAACAGAGTGCGTCGTCGCTTCAAGGGC
CAATATCTGATGCCCAACATCGGTTACGGTTCCAACAAGCGCACCCGCCACATGCTGCCC

>D.ananassae
ATCGTGAAGAAGCGCACCAAGCACTTCATCCGCCACCAGTCCGATCGCTATGCGAAGTTG
TCGCACAAATGGCGCAAGCCCAAGGGTATCGACAACAGAGTGCGTCGTCGCTTCAAGGGT
CAGTACCTGATGCCCAACATCGGTTACGGTTCCAACAAGCGCACCCGCCACATGCTGCCC

>D.bifasciata
ATCGTGAAGAAGCGCACCAAGCACTTCATCCGTCACCAGTCGGATCGCTATGCCAAGTTG
TCGCACAAATGGCGCAAGCCTAAAGGTATTGACAACAGAGTACGTCGTCGCTTCAAGGGT
CAGTATCTGATGCCCAACATCGGTTACGGTTCCAACAAGCGCACCCGTCATATGCTGCCC

>D.borealis
ATCGTGAAGAAGCGCACCAAGCACTTCATCCGTCACCAGTCGGATCGATATGCCAAGCTG
TCGCACAAATGGCGCAAGCCCAAGGGTATTGACAACAGAGTGCGTCGTCGCTTCAAGGGC
CAATATCTGATGCCCAACATCGGTTACGGTTCCAACAAGCGCACCCGCCACATGCTGCCC

>D.buskii
------------------------------------------------------------
------------------------------------------------------------
------------------------------------------------------------

>D.buzzatii
ATCGTGAAGAAGCGCACTAAGCACTTCATCCGTCACCAGTCGGATCGATATGCCAAGTTG
TCGCACAAATGGCGCAAGCCCAAGGGTATCGACAACAGAGTACGTCGTCGCTTCAAGGGC
CAATATCTGATGCCCAACATTGGTTACGGTTCTAACAAGCGCACCC--------------

>D.erecta
ATCGTGAAGAAGCGCACCAAGCACTTCATCCGCCACCAGTCGGATCGATATGCTAAGCTG
TCGCACAAATGGCGTAAGCCCAAGGGTATCGACAACAGAGTGCGTCGCCGCTTCAAGGGA
CAGTATCTGATGCCCAACATCGGTTACGGATCGAACAAGCGCACCCGCCACATGCTGCCC

>D.flavomontana
ATCGTGAAGAAGCGCACCAAGCACTTCATCCGTCACCAGTCGGATCGATATGCCAAGCTG
TCGCACAAATGGCGCAAGCCCAAGGGTATTGACAACAGAGTGCGTCGTCGCTTCAAGGGC
CAATATCTGATGCCCAACATCGGTTACGGTTCCAACAAGCGCACCCGCCACATGCTGCCC

>D.guanche
ATCGTGAAGAAGCGCACCAAGCACTTCATCCGCCACCAGTCGGATCGTTATGCCAAGTTG
TCGCACAAATGGCGCAAGCCTAAAGGTATTGACAACAGAGTACGTCGTCGCTTCAAGGGC
CAGTACCTGATGCCCAACATCGGTTATGGCTCCAACAAGCGCACCCGTCATATGCTGCCC

>D.hydei
ATCGTTAAGAAGCGCAGCAAGCACTTCATCCGTCACCAGTCGGATCGATATGCCAAGTTG
TCGCACAAATGGCGCAAGCCCAAGGGTATTGACAACAGAGTACGTCGTCGCTTCAAGGGC
CAATATCTGATGCCTAACATTGGTTACGGTTCCAACAAGCGCACCCGCCACATGCTACCC

>D.immigrans
ATCGTGAAGAAGCGCACCAAGCACTTCATCCGTCACCAGTCGGATCGTTATGCTAAGTTG
TCGCACAAATGGCGCAAGCCTAAGGGTATTGACAACAGAGTGCGTCGTCGCTTCAAGGGC
CAGTATCTGATGCCCAACATTGGTTATGGCTCCAACAAGCGTACCCGTCACATGCTGCCC

>D.lacicola
ATCGTGAAGAAGCGCACCAAGCACTTCATCCGTCACCAGTCGGATCGATATGCCAAGCTG
TCGCACAAATGGCGCAAGCCCAAGGGTATTGACAACAGAGTGCGTCGTCGCTTCAAGGGC
CAATATCTGATGCCCAACATCGGTTACGGTTCCAACAAGCGCACCCGCCACATGCTGCCC

>D.lini
ATCGTGAAGAAGCGAACCAAGCACTTCATTCGCCACCAGTCGGATCGATATGCTAAGTTG
TCGCACAAATGGCGCAAGCCCAAAGGTATCGACAACAGAGTGCGTCGTCGCTTCAAGGGC
CAGTATCTAATGCCCAACATCGGCTACGGTTCCAACAAGCTGACCCGCCACATGCTGCCC

>D.littoralis
ATCGTGAAGAAGCGCACCAAGCACTTCATCCGTCACCAGTCGGATCGATATGCCAAGCTG
TCGCACAAATGGCGCAAGCCCAAGGGTATTGACAACAGAGTGCGTCGTCGCTTCAAGGGC
CAATATCTGATGCCCAACATCGGTTACGGTTCCAACAAGCGCACCCGCCACATGCTGCCC

>D.lummei
ATCGTGAAGAAGCGCACCAAGCACTTCATCCGTCACCAGTCGGATCGATATGCCAAGCTG
TCGCACAAATGGCGCAAGCCCAAGGGTATTGACAACAGAGTGCGTCGTCGCTTCAAGGGC
CAATATCTGATGCCCAACATCGGTTACGGTTCCAACAAGCGCACCCGCCACATGCTGCCC

>D.mauritiana
ATCGTGAAGAAGCGCACCAAGCACTTCATCCGCCACCAGTCGGATCGATATGCTAAGCTG
TCGCACAAATGGCGCAAGCCCAAGGGTATCGACAACAGAGTGCGTCGCCGCTTCAAGGGA
CAGTATCTGATGCCCAACATCGGTTACGGATCGAACAAGCGCACCCGCCACATGCTGCCC

>D.melanogaster
ATCGTGAAGAAGCGCACCAAGCACTTCATCCGCCACCAGTCGGATCGATATGCTAAGCTG
TCGCACAAATGGCGCAAGCCCAAGGGTATCGACAACAGAGTGCGTCGCCGCTTCAAGGGA
CAGTATCTGATGCCCAACATCGGTTACGGATCGAACAAGCGCACCCGCCACATGCTGCCC

>D.miranda
-TCGTGAAGAAGCGCACCAAGCACTTCATCCGTCACCAGTCGGATCGTTATGCCAAGTTG
TCGCACAAATGGCGCAAGCCTAAGGGTATTGACAACAGAGTGCGTCGTCGCTTCAAGGGC
CAATACTTGATGCCCAACATCGGTTACGGCTCCAACAAGCGCACCCGTCATATGCTGCCC

>D.mojavensis
ATCGTGAAGAAGCGCACCAAGCACTTCATCCGTCACCAGTCGGATCGATATGCCAAGTTG
TCGCACAAATGGCGCAAGCCCAAGGGTATCGACAACAGAGTACGTCGTCGCTTCAAGGGC
CAATATCTGATGCCCAACATTGGTTACGGTTCCAACAAGCGCACCCGCCACATGCTGCCC

>D.montana
ATCATTAAGAAGCGCACCAAGCACTTCATCCGTCACCAGTCGGATCGATATGCCAAGCTG
TCGCACAAATGGCGCAAGCCCAAGGGTATTGACAACAGAGTGCGTCGTCGCTTCAAGGGC
CAATATCTGATGCCGAACATCGGTTACGGTTCCAACAAGCGC------------------

>D.nebulosa
ATCGTGAAGAAGCGCACCAAGCACTTCATCCGCCATCAGTCGGATCGTTATGCTAAGTTG
TCGCACAAATGGCGCAAACCCAAGGGTATTGACAACAGAGTACGTCGTCGCTTCAAGGGA
CAGTATCTGATGCCAAACATCGGTTATGGTTCAAACAAGCGCACCCTCCATATGCTGCCC

>D.nigromelanica
ATCGTGAAGAAGCGCACCAAGCACTTCATCCGTCACCAGTCGGATCGCTATGCCAAGTTG
TCGCACAAATGGCGCAAGCCCAAGGGTATTGACAACAGAGTACGTCGTCGCTTCAAGGGT
CAGTATCTGATGCCCAACATCGGCTACGGTTCCAACAAGCGCACCCGCCACATGCTGCCC

>D.novamexicana
ATCGTGAAGAAGCGCACCAAGCACTTCATCCGTCACCAGTCGGATCGATATGCCAAGCTG
TCGCACAAATGGCGCAAGCCCAAGGGTATTGACAACAGAGTGCGTCGTCGCTTCAAGGGC
CAATATCTGATGCCCAACATCGGTTACGGTTCCAACAAGCGCACCCGCCACATGCTGCCC

>D.obscura
ATCGTGAAGAAGCGCACCAAGCACTTCATCCGTCACCAGTCGGATCGCTATGCTAAGTTG
TCGCACAAATGGCGCAAGCCTAAAGGTATTGACAACAGAGTGCGTCGTCGCTTCAAGGGN
CAGTACTTGATGCCCAACATCGGTTACGGTTCCAACAAGCGCACCCGTCATATGCTGCCC

>D.ohnishii
ATCGTGAAGAAGCGAACCAAGCACTTCATTCGCCACCAGTCGGATCGATATGCTAAGTTG
TCGCACAAATGGCGCAAGCCCAAAGGTATCGACAACAGAGTGCGTCGTCGCTTCAAGGGC
CAGTATCTAATGCCCAACATCGGCTACGGTTCCAACAAGCTGACCCGCCACATGCTGCCC

>D.orena
ATCGTGAAGAAGCGCACCAAGCACTTCATCCGCCACCAGTCGGATCGATATGCTAAGCTG
TCGCACAAATGGCGCAAGCCCAAGGGTATCGACAACAGAGTGCGTCGTCGCTTCAAGGGA
CAGTATCTGATGCCCAACATCGGTTACGGATCAAACAAGCGCACCCGCCACATGCTGCCC

>D.paramelanica
---------AAGCGCACCAAGCACTTCATCCGTCACCAGTCGGATCGCTATGCCAAGTTG
TCGCACAAATGGCGCAAGCCCAAGGGTATTGACAACAGAGTACGTCGTCGCTTCAAGGGT
CAGTACCTGATGCCCAACATCGGCTACGGTTCCAACAAGCGCACCCGCCACATGCTGCCC

>D.persimilis
--CGTGAAGAAGCGCACCAAGCACTTCATCCGTCACCAGTCGGATCGTTATGCCAAGTTG
TCGCACAAATGGCGCAAGCCTAAGGGTATTGACAACAGAGTGCGTCGTCGCTTCAAGGGC
CAATACTTGATGCCCAACATCGGTTACGGCTCCAACAAGCGCACCCGTCATATGCTGCCC

>D.phalerata
ATCGTGAAGAAGCGCACCAAGCACTTCATCCGTCATCAGTCGGATCGTTATGCCAAGTTG
TCGCACAAATGGCGCAANCCTAAGGGTATTGACAACAGAGTGCGTCGTCGTTTCAAGGGC
CAATACTTGATGCCAAACATTGGTTACGGTTCCAACAAGCGCACCCGTCACATGCTGCCC

>D.pseudoobscura
ATCATCAAGAAGCGCACCAAGCACTTCATCCGTCACCAGTCGGATCGTTATGCCAAGTTG
TCGCACAAATGGCGCAAGCCTAAGGGTATTGACAACAGAGTGCGTCGTCGCTTCAAGGGC
CAATACTTGATGCCCAACATCGGTTACGGCTCCAACAAGCGTACCCGTCATATGCTGCCC

>D.pseudotakahashii
ATCGTGAAGAAGCGCACCAAGCACTTCATCCGCCACCAGTCGGATCGTTATGCTAAGCTG
TCGCACAAATGGCGCAAGCCCAAGGGTATCGACAACAGAGTGCGTCGCCGCTTCAAGGGA
CAGTATCTGATGCCCAACATCGGTTACGGATCAAACAAGCTCACCCGCCACATGCTGCCC

>D.saltans
ATCGTGAAGAAGCGCACTAAGCACTTCATCCGCCACCAGTCGGATCGTTATGCCAAGTTG
TCGCACAAATGGCGTAAACCCAAGGGTATTGACAACAGAGTACGTCGTCGCTTTAAGGGC
CAATATCTGATGCCCAACATCGGTTATGGTTCCAACCAGCGCACCCGCCACATGCTGCCC

>D.santomea
ATCGTGAAGAAGCGCACCAAGCACTTCATCCGCCACCAGTCGGACCGATATGCTAAGCTG
TCGCACAAATGGCGCAAGCCCAAGGGTATCGACAACAGAGTGCGTCGCCGCTTCAAGGGA
CAGTATCTGATGCCCAACATCGGTTACGGATCGAACAAGCGCACCCGCCACATGCTGCCC

>D.sechellia
-TCGTGAAGAAGCGCACCAAGCACTTCATCCGCCACCAGTCGGATCGATATGCTAAGCTG
TCGCACAAATGGCGTAAGCCCAAGGGTATCGACAACAGAGTGCGTCGCCGCTTCAAGGGA
CAGTATCTGATGCCCAACATCGGTTACGGATCGAACAAGCGCACCCGCCACATGCTGCCC

>D.simulans
ATCGTGAAGAAGCGCACCAAGCACTTCATCCGCCACCAGTCGGATCGATATGCTAAGCTG
TCGCACAAATGGCGCAAGCCCAAGGGTATCGACAACAGAGTGCGTCGCCGCTTCAAGGGA
CAGTATCTGATGCCCAACATCGGTTACGGATCGAACAAGCGCACCCGCCACATGCTGCCC

>D.subobscura
-------AGAAGCGCACCAAGCACTTCATCCGCCACCAGTCGGATCGCTATGCCAAGTTG
TCGCACAAATGGCGCAAGCCTAAAGGTATTGACAACAGAGTACGTCGTCGCTTCAAGGGC
CAGTACCTGATGCCCAACATCGGTTATGGCTCCAACAAGCGCACCCGTCATATGCTGCCC

>D.takahashii
ATCGTGAAGAAGCGCACCAAGCACTTCATCCGCCACCAGTCGGATCGTTATGCTAAGCTG
TCGCACAAATGGCGCAAGCCCAAGGGTATCGACAACAGGGTGCGTCGCCGCTTCAAGGGA
CAGTATCTGATGCCCAACATCGGTTACGGATCGAAC------------------------

>D.teisseri
-TCGTGAAGAAGCGCACCAAGCACTTCATCCGCCACCAGTCGGACCGATATGCTAAGCTG
TCGCACAAATGGCGCAAGCCCAAGGGTATTGACAACAGAGTGCGTCGTCGCTTCAAGGGA
CAGTATCTGATGCCCAACATCGGTTACGGATCGAACAAGCGCACCCGCCACATGCTGCCC

>D.tenebrosa
-------AGAAGCGCACCAAGCACTTCATCCGCCATCAGTCGGATCGTTATGCCAAGTTG
TCGCACAAATGGCGCAAGCCTAAGGGTATTGACAACAGAGTGCGTCGTCGCTTCAAGGGC
CAGTACTTGATGCCAAACATTGGTTATGGCTCCAACAAGCGCACCCGTCACATGCTGCCC

>D.tristis
-TCGTGAAGAAGCGCACCAAGCACTTCATCCGTCATCAGTCGGATCGCTATGCTAAGTTG
TCGCACAAATGGCGCAAGCCTAAAGGTATTGACAACAGAGTGCGTCGTCGCTTCAAGGGC
CAGTACTTGATGCCCAACATCGGTTACGGTTCCAACAAGCGCACCCGTCATATGCTGCCC

>D.virilis
ATCGTGAAGAAGCGCACCAAGCACTTCATCCGTCACCAGTCGGATCGATATGCCAAGCTG
TCGCACAAATGGCGCAAGCCCAAGGGTATTGACAACAGAGTGCGTCGTCGCTTCAAGGGC
CAATATCTGATGCCCAACATCGGTTACGGTTCCAACAAGCGCACCCGCCACATGCTACCC

>D.willistoni
ATCGTGAAGAAGCGCACCAAGCACTTCATCCGCCATCAGTCGGATCGTTATGCTAAGTTG
TCGCACAAATGGCGCAAACCCAAGGGTATTGACAACAGAGTACGTCGTCGCTTCAAGGGC
CAATATCTGATGCCAAACATCGGTTATGGTTCAAACAAGCGTACCCTCCACATGCTGCCC

>D.yakuba
-TCGTGAAGAAGCGCACCAAGCACTTCATCCGCCACCAGTCGGACCGATATGCTAAGCTG
TCGCACAAATGGCGCAAGCCCAAAGGTATCGACAACAGAGTGCGTCGCCGCTTCAAGGGA
CAGTATCTGATGCCCAACATCGGTTATGGATCGAACAAGCGCACCCGCCACATGCTGCCC

>H.duncani
ATCGTGAAGAAGCGCACTAAGCACTTCATCCGCCACCAGTCGGATCGCTATGCGAAGCTG
TCGCACAAATGGCGCAAACCCAAGGGTATTTACAACAGAGTACGTCGTCGCTTCAAGGGC
CAATATCTGATGCCCAACATCGGTTATGGTTCCAACAAGCGCACCCGCCACATGCTGCCC

>S.lebanonensis
ATCGTGAAGAAGCGCACCAAGCACTTCATCCGCCATCAGTCGGATCGGTATGCCAAGTTG
TCGCACAAATGGCGCAAACCTAAGGGTATTGACAACAGAGTTCGTCGTCGTTTTAAGGGC
CAATATTTGATGCCAAACATTGGTTACGGCTCCAACAAGCGTACTCGTTTCATGCTACCC

>S.pallida
-----------GCGCAGCAAGCACTTCATCCGTCACCAGTCGGATCGTTATGCCAAGTTG
TCGCACAAATGGCGCAAACCTAAGGGTATTGACAACAGAGTACGTCGTCGCTTCAAGGGC
CAATATCTGATGCCCAACATCGGTTATGGTTCCAACAAGCGTACCCGCCACATGCTGCCC

>S.stonei
ATCGTGAAGAAGCGCACCAAGCACTTCATCCGCCATCAGTCGGATCGGTATGCCAAGTTG
TCGCACAAATGGCGCAAACCTAAGGGTATTGACAACAGAGTTCGTCGTCGTTTTAAGGGC
CAATATTTGATGCCAAACATTGGTTACGGCTCCAACAAGCGTACTCGTTTCATGCTACCC

>Z.badyi
ATCGTGAAGAAGCGCACCAAGCACTTCATCCGCCACCAGTCGGATCGCTATGCCAAGTTG
TCGCACAAATGGCGCAAGCCCAAGGGTATTGACAACAGAGTACGTCGTCGCTTCAAGGGA
CAATATCTGATGCCAAACATTGGTTATGGTTCCAACAAGCGCACCCGCCACATGCTCCCA
