# Supplementary material for: Host Phylogeny Determines Viral Persistence and Replication in Novel Hosts
Source: PLoS Pathog. 2011 Sep 22;7(9):e1002260. doi: 10.1371/journal.ppat.1002260 (PMC3178573; doi:10.1371/journal.ppat.1002260)
Supplement: Dataset S7 — Alignment of SOD sequences used in phylogenetic analysis in fasta formatted text file. (TXT) [file ppat.1002260.s007.txt]

>D.affinis
------------------------ATTAACGGTGATGCCAAGGGCACCGTTTTCTTTGAG
CAGGAGACCAGCGAGGCTCCCGTGAAAGTCACCGGGGAGGTGCTGGGCCTTACCAAGGGA
CTGCACGGATTCCATGTGCACGAGTTCGGGATCAACACCAACGGATGCATGTCGTCAGGC
CCCCACTTCAACCCCGGGAACAAGGAGCACGGTGCCCCCACCGACGAGAACCGCCACTTG
GGAGACTTGGGAAACATCCAGGCGGCTGGTGACAGCCCCACGGCCGTCAGCATCACCGAC
TCGAAGATCACGCTGTTCGGTGCCAACAGCATCATAGGACGCACCGTTGTCGTCCACGCC
GACGCT------------------------------------------------------
------------------------------------------
>D.algonquin
------------------------------------------------------------
------------------------------------------------------------
------------------------------------------------------------
------------------------------------------------------------
------------------------------------------------------------
------------------------------------------------------------
------------------------------------------------------------
------------------------------------------
>D.ambigua
------------------------ATTAACGGCGATGCCAAGGGCACCGTTTTCTTCGAG
CAGGAGACCAGCGAGGCTCCCGTGAAAGTCACCGGGGAGGTGCTGGGCCTTGCCAAGGGA
CTGCACGGATTCCATGTGCACGAGTTCGGTGACAACACCAACGGCTGCATGTCGTCCGGC
CCGCACTTCAATCCCCGCAGCAAGGAGCACGGTGCCCCCACCGACGAGAACCGCCACTTG
GGCGACTTGGGCAACATTCAGGCGGCCGGCGACAGCCCCACGGCTGTCAGCATCACCGAC
TCAAAGATCACGTTGTTCGGTGCCGACAGCATCATTGGACGCACCGTGGTCGTCCACGCC
GATGCT------------------------------------------------------
------------------------------------------
>D.americana
------------------------------------------------------------
------------------------------------------------------------
------------------------------------------------------------
------------------------------------------------------------
------------------------------------------------------------
------------------------------------------------------------
------------------------------------------------------------
------------------------------------------
>D.ananassae
ATGGTTGTTAAAGCAGTTTGCGTTCTCAATGGCGATGCCAAGGGCACAGTTTTCTTCGAG
CAGGAGAGCAGCGACGCTCCCGTGAAGGTCACCGGAGAGGTGTGCGGCCTGGGCAAGGGT
CTGCACGGCTTCCATGTGCACGAGTTCGGAGACAACACCAACGGCTGCATGTCCTCCGGC
CCCCATTTCAACCCCTACGGCAAGGAGCACGGCGCTCCCGGCGATGAGAACCGTCACTTG
GGCGACTTGGGCAACATCGAGGCTACTGGCGACTGCCCCACCAAGGTCACCATCAGCGAC
TCCAAGATCACTCTCTTTGGCGCCGATAGCATCATTGGACGCACCGTGGTTGTCCACGCC
GATGCCGACGACTTGGGCAAGGGCGGACACGAGCTGAGCAAGTCCACCGGCAATGCTGGT
GCCCGAATTGGATGCGGAGTGATTGGAATTGCCAAGATCTAA
>D.bifasciata
------------------------ATTAACGGCGATGCCAAGGGCACCGTTTTCTTCGAA
CAGGAGACCAGCGAGGCTCCCGTGAAAGTCACTGGGGAGGTGCTGGGCCTTGCCAAAGGA
CTGCACGGATTCCATGTGCACGAGTTCGGGGACAACACCAACGGCTGCATGTCGTCCGGC
CCCCACTTCAATCCCCACAATAAGGAGCACGGTGCCCCCACCGACGAGAACCGCCACTTG
GGCGACTTGGGCAACATCCAGGCAGCCGGCGACAGCCCCACGGCCGTCAGCATCACCGAT
TCGAAGATCACGCTGTTCGGTGCCGACAGCATCATTGGACGCACCGTGGTTGTCCACGCC
GATGCT------------------------------------------------------
------------------------------------------
>D.borealis
------------------------------------------------------------
------------------------------------------------------------
------------------------------------------------------------
------------------------------------------------------------
------------------------------------------------------------
------------------------------------------------------------
------------------------------------------------------------
------------------------------------------
>D.buskii
-----------------------TATTAATGGTGATGCCAAGGGCACAGTTTTCTTCGAG
CAAGAGTCGGAGAAGTGCCCCGTTAAGGTTACCGGCGAGGTAACAGGCCTGGCCAAGGGT
CTGCATGGCTTCCATGTGCACGAATTTGGCGACAACACAAATGGCTGCATGTCGTCTGGC
CCCCACTTCAATCCTCAAGGCAAGGAGCATGGTGCACCCACTGATGAGAACCGCCATTTG
GGTGATTTGGGCAACATAACTGCCACAGGCGATGGCCCCACTGCAGTGGACATTTGCGAT
TGCAAGATTACACTGTTTGGTGCCAACAGCATCATTGGACGCACTGTGGTGGTACATGCC
GATCCCGATGATTTGGGCAAGGGCGGACACGAGCTAAGCAAGACAACTGGAAATGCTGGC
GCTCGCATTGGATGCGGTGTCATTGGCATTGCCAAAATCTAA
>D.buzzatii
------------------------------------------------------------
------------------------------------------------------------
------------------------------------------------------------
------------------------------------------------------------
------------------------------------------------------------
------------------------------------------------------------
------------------------------------------------------------
------------------------------------------
>D.erecta
ATGGTGGTTAAAGCTGTCTGCGTAATTAACGGCGATGCCAAGGGCACGGTTTTCTTCGAA
CAGGAGAGCAGCGAGACGCCCGTGAAGGTCTCTGGGGAGGTGTGCGGCCTGGCCAAGTGT
CTGCACGGATTCCACGTGCACGAGTTTGGAGACAACACCAACGGCTGCATGTCGTCCGGA
CCGCACTTCAATCCGCATGGCAAGGAGCACGGCGCTCCCGTCGACGAGAACCGTCACCTG
GGCGATTTGGGCAACATTGAGGCCACCGGCGACTGCCCCACCAAGGTCAGCATCACCGAC
TCCAAGATCACGCTCTTCGGCGCCGATAGCATCATCGGACGCACCGTTGTCGTGCACGCC
GATGCCGATGATCTCGGCAAGGGTGGCCACGAGCTGAGCAAGTCAACAGGCAACGCTGGT
GCCCGCATCGGCTGCGGAGTTATTGGCATTGCCAAGGTCTAA
>D.flavomontana
------------------------------------------------------------
------------------------------------------------------------
------------------------------------------------------------
------------------------------------------------------------
------------------------------------------------------------
------------------------------------------------------------
------------------------------------------------------------
------------------------------------------
>D.guanche
------------------------ATTAACGGAGATGCCAAGGGCACCGTTTTCTTCGAG
CAGGATACTAGCGAGGCTCCCGTGAAAGTCACCGGGGAGGTGCTGGGCCTTGCCAAGGGA
CTGCACGGATTCCATGTTCACGAGTTCGGGGACAACACCAACGGTTGCATGTCGTCCGGG
CCCCACTTCAATCCACGCGACAAGGAGCACGGTGCCCCAACCGACGAGAATCGCCACTTG
GGCGACTTGGGCAACATCCAGGCTGCCGGAGACTGCCCCACGGCCGTTAGCATCACCGAC
TCCAAGATCACGCTGTTCGGTGCCGACAGCATCATTGGACGCACCGTGGTCGTCCACGCC
GATGCT------------------------------------------------------
------------------------------------------
>D.hydei
-----------------------TATCAATGGCGACGCCAAGGGTACAGTTTTCTTCGAA
CAGGAGTCGGACGGTTGCCCGGTGAAAGTTACCGGAGAAGTAACCGGCTTAGCGAAGGGT
CAGCATGGCTTCCATGTGCATGAGTTTGGCGACAACACCAACGGCTGCATGTCCTCTGGA
CCGCATTTTAATCCATACCAGAAGGAGCACGGCGCTCCAAATGATGAGAATCGTCATTTG
GGTGACCTGGGCAACATAATCGCCAGTGGCGATGGTCCCACTCCGGTTGACATATGTGAT
TGCAAAATAACATTATTTGGAGCCAATAGCATTATCGGACGCACTGTTGTGGTGCACGCT
GATCCCGATGACCTCGGCAAAGGTGGCCATGAGCTTAGCAAGACAACTGGAAACGCTGGT
GCTCGCATTGGATGCGGTGTAATTGGTATTGCCAAAATATAA
>D.immigrans
-----------------------TATCAATGGCGATGCCAAGGGCACCGTTTTCTTCGAG
CAGGAGTCGGCAGGTACGCCAGTAAAGGTGACGGGAGAAGTGACTGGTCTGGCCCAAGGT
CTGCACGGATTCCATGTGCACGAGTTTGGCGATAACACCAACGGCTGCATGTCATCTGGA
CCCCATTTCAATCCCCACAAGAAGGAGCACGGCGCCCCCACAGACGGTGAGCGTCATTTG
GGTGATTTGGGCAATATTACGGCCAGCGGAGACGGTCCCACGGCGGTCAACATCAGCGAT
AGCCAGATAACGCTCTTTGGCGAGAACAGCATCATTGGACGCACAGTTGTAGTGCACGCC
GATGCCGATGATCTGGGCAAGGGTGGCCACGAGCTGAGCAAATCAACTGGCAATGCTGGC
GCACGCATTGGATGCGGTGTTATTGGCATCGCTAAGATCTAA
>D.lacicola
------------------------------------------------------------
------------------------------------------------------------
------------------------------------------------------------
------------------------------------------------------------
------------------------------------------------------------
------------------------------------------------------------
------------------------------------------------------------
------------------------------------------
>D.lini
------------------------------------------------------------
------------------------------------------------------------
------------------------------------------------------------
------------------------------------------------------------
------------------------------------------------------------
------------------------------------------------------------
------------------------------------------------------------
------------------------------------------
>D.littoralis
------------------------------------------------------------
------------------------------------------------------------
------------------------------------------------------------
------------------------------------------------------------
------------------------------------------------------------
------------------------------------------------------------
------------------------------------------------------------
------------------------------------------
>D.lummei
------------------------------------------------------------
------------------------------------------------------------
------------------------------------------------------------
------------------------------------------------------------
------------------------------------------------------------
------------------------------------------------------------
------------------------------------------------------------
------------------------------------------
>D.mauritiana
ATGGTGGTTAAAGCTGTCTGCGTAATTAACGGCGATGCCAAGGGCACGGTTTTCTTCGAA
CAGGAGAGCAGCGGTACGCCCGTGAAGGTCTCCGGTGAGGTGTGTGGCCTGGCCAAGGGT
CTGCACGGATTCCACGTGCACGAGTTTGGAGACAACACCAATGGCTGCATGTCGTCCGGG
CCGCACTTCAATCCGTATGGCAAGGAGCACGGCGCTCCCGTCGACGAGAACCGTCACCTG
GGCGATCTGGGCAACATTGAGGCCACCGGCGACTGCCCGACCAAGGTCAACATCACCGAC
TCCAAGATCACGCTCTTCGGCGCCGACAGCATCATCGGACGCACCGTTGTCGTGCACGCC
GATGCCGATGATCTTGGCCAGGGTGGACACGAGCTGAGCAAGTCAACGGGCAACGCTGGT
GCCCGCATCGGCTGCGGCGTTATTGGCATTGCCAAGGTCTAA
>D.melanogaster
ATGGTGGTTAAAGCTGTCTGCGTAATTAACGGCGATGCCAAGGGCACGGTTTTCTTCGAA
CAGGAGAGCAGCGGTACGCCCGTGAAGGTCTCCGGTGAGGTGTGCGGCCTGGCCAAGGGT
CTGCACGGATTCCACGTGCACGAGTTCGGTGACAACACCAATGGCTGCATGTCGTCCGGA
CCGCACTTCAATCCGTATGGCAAGGAGCATGGCGCTCCCGTCGACGAGAATCGTCACCTG
GGCGATCTGGGCAACATTGAGGCCACCGGCGACTGCCCCACCAAGGTCAACATCACCGAC
TCCAAGATTACGCTCTTCGGCGCCGACAGCATCATCGGACGCACCGTTGTCGTGCACGCC
GATGCCGATGATCTTGGCCAGGGTGGACACGAGCTGAGCAAGTCAACGGGCAACGCTGGT
GCCCGCATCGGGTGCGGCGTTATTGGCATTGCCAAGGTCTAA
>D.miranda
------------------------ATTAATGGCGATGCCAAGGGCACCGTTTTCTTTGAG
CAGGAGACCAGCGAGGCTCCCGTGAAAGTCACCGGCGAGGGTCTGGGCCTTGCCAAGGGA
CTGCACGGATTCCATGTGCACGAGTTCGGGGACAACACCAACGGCTGCATGTCGTCCGGG
CCCCACTTTAACCCCCGGAACAAGGAGCACGGTGCCCCCACCGACGAGAACCGCCACTTG
GGCGACTTGGGCAACATCCAGGCGGCCGGTGACAGCCCCACGGCCGTCAGCATCACCGAC
TCGAAGATCACGCTGTTCGGTGCCGACAGCATCATAGGACGCACCGTGGTCGTTCACGCC
GACGCT------------------------------------------------------
------------------------------------------
>D.mojavensis
ATGGTGGCTAAAGCTGTATGCGTTATCAATGGTGATGCCAAGGGCACCGTTTTCTTTGAA
CAGGAGGCGGACGGCTGCCCGGTGAAAGTTACAGGAGAAGTTACTGGCTTGGCGAAGGGT
CAGCATGGCTTCCATGTGCACGAGTTTGGCGACAACACGAACGGCTGCATGTCCTCAGGA
CCGCATTTCAATCCATTCCAGAAGGAACATGGCGCTCCGACTGACGAGAATCGTCATTTA
GGTGATCTGGGCAATATTGTAGCCACCGGCGACGGACCCACTCCAGTCGACATATGCGAT
TGCAAAATCACGTTGTTTGGAGCCAATAGCATTATCGGACGCACTGTTGTGGTACATGCT
GATGCTGACGACTTAGGCAAAGGTGGTCATGAGCTGAGCAAGACAACTGGCAACGCTGGC
GCTCGCATCGGTTGCGGCGTAATTGGAATTGCCAAAATCTAA
>D.montana
------------------------------------------------------------
------------------------------------------------------------
------------------------------------------------------------
------------------------------------------------------------
------------------------------------------------------------
------------------------------------------------------------
------------------------------------------------------------
------------------------------------------
>D.nebulosa
------------------------------------------------------------
---------------GCTCCCGTCAAAGTTACCGGCGAGGTGACCGGCCTGTCTAAGGGT
CTGCATGGTTTCCATGTCCATGAGTTTGGCGACAATACCAATGGCTGCATGTCCTCTGGC
CCCCACTTCAATCCCTATAGCAAGGAGCACGGCGCTCCCGGGGATGAGAATCGTCATTTA
GGCGATTTGGGCAACATTGAGGCATCTGGCGATGGCCCAACTACCGTTAATATTTCCGAC
TGCAAAATCACGCTAGTTGGTGCCGATAGCATTATTGGGCGCAGAGTTGTTGTTCACGCC
GATGCCGATGATCTGGGCAAGGGTGGACACGAGCTGAGCAAATCGACTGGCAATGCTGGA
GCTCGCATTGGTTGCGGTGTTATTGGCATTGCCAAGATCTAA
>D.nigromelanica
------------------------------------------------------------
------------------------------------------------------------
------------------------------------------------------------
------------------------------------------------------------
------------------------------------------------------------
------------------------------------------------------------
------------------------------------------------------------
------------------------------------------
>D.novamexicana
------------------------------------------------------------
------------------------------------------------------------
------------------------------------------------------------
------------------------------------------------------------
------------------------------------------------------------
------------------------------------------------------------
------------------------------------------------------------
------------------------------------------
>D.obscura
------------------------ATTAACGGCGATGCCAAGGGCACCGTTTTCTTCGAG
CAGGAGACCAGCGAGGCTCCCGTGAAAGTCACCGGGGAGGTGCTGGGCCTTACCAAGGGA
CTGCACGGATTCCATGTGCACGAGTTCGGTGACAACACCAACGGCTGCATGTCGTCCGGC
CCCCACTTCAATCCCCGCAGCAAGGAGCACGGTGCCCCCACCGACGAGAACCGCCACTTG
GGCGACTTGGGCAACATTCAGGCGGCCGGCGACAGCCCCACGGCTGTCAGCATCACCGAC
TCAAAGATCACTCTTTTCGGTGCCGACAGCATCATTGGACGCACCGTGGTCGTCCACGCC
GATGCT------------------------------------------------------
------------------------------------------
>D.ohnishii
------------------------------------------------------------
------------------------------------------------------------
------------------------------------------------------------
------------------------------------------------------------
------------------------------------------------------------
------------------------------------------------------------
------------------------------------------------------------
------------------------------------------
>D.orena
ATGGTGGTTAAAGCTGTCTGCGTAATTAACGGCGATGCCAAGGGCACGGTTTTCTTCGAA
CAGGAGAGCAGCGAGACGCCCGTGAAGGTCTCTGGGGAGGTGTGCGGCCTGGCCAAGGGT
CTGCACGGATTCCACGTGCACGAGTTCGGAGACAATACCAACGGGTGCATGTCGTCCGGA
CCGCACTTCAATCCGTATGGCAAGGAGCACGGCGCTCCCGTCGACGAGAACCGTCACCTG
GGCGATTTGGGCAACATTGAAGCCACCGGCGACTGCCCCACCAAGGTCAGCATCACCGAC
TCCAGGATCACGCTCTTCGGCGCCGATAGCATCATCGGACGCACCGTTGTCGTGCACGCC
GATGCCGATGATCTCGGCAAGGGTGGCCACGAGCTGAGCAAGTCAACAGGCAACGCTGGT
GCCCGCATCGGCTGCGGCGTTATTGGCATTGCCAAGGTCTAA
>D.paramelanica
------------------------------------------------------------
------------------------------------------------------------
------------------------------------------------------------
------------------------------------------------------------
------------------------------------------------------------
------------------------------------------------------------
------------------------------------------------------------
------------------------------------------
>D.persimilis
ATG---GTTAAAGCTGTCTGTGTAATTAATGGCGATGCCAAGGGCACCGTTTTCTTTGAG
CAGGAGACCAGCGAGGCTCCCGTGAAAGTCACCGGCGAGGTGCTGGGCCTTGCCAAGGGA
CTGCACGGATTCCATGTGCACGAGTTCGGGGACAACACCAACGGCTGCATGTCGTCCGGC
CCCCACTTTAACCCCCGGAACAAGGAGCACGGTGCCCCCACCGACGAGAACCGCCACTTG
GGCGACTTGGGCAACATCCAGGCGGCCGGTGACAGCCCCACGGCCGTCAGCATCACCGAC
TCGAAGATCACGCTGTTCGGTGCCGACAGCATCATAGGACGCACCGTGGTCGTTCACGCC
GACGCTGATGACTTGGGCAAGGGTGGTCACGAGCTAAGCAAGACCACCGGCAATGCCGGC
GCCCGTATTGGCTGCGGTGTCATTGGAATTGCCAAAATCTAA
>D.phalerata
------------------------------------------------------------
------------------------------------------------------------
------------------------------------------------------------
------------------------------------------------------------
------------------------------------------------------------
------------------------------------------------------------
------------------------------------------------------------
------------------------------------------
>D.pseudoobscura
ATG---GTTAAAGCTGTCTGTGTAATTAATGGCGATGCCAAGGGCACCGTTTTCTTTGAG
CAGGAGACCAGCGAGGCTCCCGTGAAAGTCACCGGCGAGGTGCTGGGCCTTGCCAAGGGA
CTGCACGGATTCCATGTGCACGAGTTCGGGGACAACACCAACGGCTGCATGTCGTCCGGC
CCCCACTTTAACCCCCGGAACAAGGAGCACGGTGCCCCCACCGACGAGAACCGCCACTTG
GGCGACTTGGGCAACATCCAGGCAGCCGGTGACAGCCCCACGGCCGTCAGCATCACCGAC
TCGAAGATCACGCTGTTCGGTGCCGATAGCATCATAGGACGCACCGTGGTCGTTCACGCC
GACGCTGATGACTTGGGCAAGGGTGGTCACGAGCTAAGCAAGACCACCGGCAATGCCGGC
GCCCGTATTGGCTGCGGTGTCATTGGCATTGCCAAAATCTAA
>D.pseudotakahashii
------------------------------------------------------------
------------------------------------------------------------
------------------------------------------------------------
------------------------------------------------------------
------------------------------------------------------------
------------------------------------------------------------
------------------------------------------------------------
------------------------------------------
>D.saltans
-----------------------TATTAATGGCGATGCCAAGGGTACCGTTTTCTTTGAA
CAGGAGGGTAACGGAGCTCCTGTCAAAGTTACCGGCGAGGTGACTGGTTTGGCTAAGGGT
CTCCATGGCTTCCATGTCCATGAATTTGGCGACAATACCAATGGCTGCATGTCATCTGGT
CCCCACTTCAATCCCCATAGCAAGGAGCATGGTGCTCCTGACGATGACAACCGTCATTTG
GGCGATTTGGGCAATATTGAGGCAACTGGAGATGGCCCAACTAAAGTGAACATTACTGAT
TCCAAGTTAACGCTAGTTGGTGCTGATAGCATCATTGGACGCACAGTTGTTGTCCATGCC
GATCCCGATGACTTGGGCAAGGGCGGACATGAGCTGAGCAAATCGACTGGTAATGCTGGT
GCCCGCATTGGTTGCGGTGTCATTGGTATTGCCAAAATCTAA
>D.santomea
ATGGTGGTTAAAGCTGTCTGCGTAATTAATGGCGATGCCAAGGGCACGGTTTTCTTCGAA
CAGGAGAGCAGCGAGACGCCCGTGAAGGTCTCTGGGGAGGTGTGCGGCCTGGCCAAGGGT
TTGCACGGATTCCACGTGCACGAGTTCGGAGACAACACCAACGGTTGCATGTCGTCCGGA
CCGCACTTCAATCCGTATGGCAAGGAGCACGGCGCTCCCGTCGATGACAACCGCCACTTG
GGCGATTTGGGCAACATTGAGGCCACCGGCGACTGCCCCACCAAGGTCAGCATCTCCGAC
TCCAAGATCACGCTCTTCGGCGCCGACAGCATCATTGGACGCACCGTTGTCGTGCACGCT
GATGCCGATGATCTCGGCAAGGGTGGCCACGAGCTGAGCAAGTCAACGGGCAACGCTGGT
GCCCGCATCGGCTGCGGCGTTATTGGCATTGCCAAGGTCTAA
>D.sechellia
ATGGTGGTTAAAGCTGTCTGCGTAATTAACGGCGATGCCAAGGGCACGGTTTTCTTCGAA
CAGGAGAGCAGCGGTACGCCCGTGAAGGTCTCCGGTGAGGTGTGCGGCCTGGCAAAGGGT
CTGCATGGATTCCACGTGCACGAGTTTGGAGACAACACCAACGGCTGCATGTCATCCGGA
CCCCACTTCAATCCGTATGGCAAGGAGCACGGCGCTCCCGTCGACGAGAACCGTCACCTG
GGCGATCTGGGCAACATTGAGGCCACCGGCGACTGCCCCACCAAGGTCAACATCACCGAC
TCGAAGATCACGCTCTTTGGCGCCGACAGCATCATCGGACGCACCGTGGTCGTGCACGCC
GATGCCGATGATCTTGGCCAGGGTGGACACGAGCTGAGCAAGTCAACGGGCAACGCTGGT
GCCCGCATCGGCTGCGGCGTTATTGGCATTGCCAAGGTCTAA
>D.simulans
ATGGTGGTTAAAGCTGTCTGCGTAATTAACGGCGATGCCAAGGGCACGGTTTTCTTCGAA
CAGGAGAGCAGCGGTACGCCCGTGAAGGTCTCCGGTGAGGTGTGCGGCCTGGCCAAGGGT
CTCCACGGATTCCACGTGCACGAGTTTGGAGACAACACCAATGGCTGCATGTCGTCCGGA
CCCCACTTCAATCCGTATGGCAAGGAGCACGGCGCTCCCGTCGACGAGAACCGTCACCTG
GGCGATTTGGGCAACATTGAGGCCACCGGCGACTGCCCCACAAAGGTCAACATCACCGAC
TCCAAGATCACGCTCTTCGGCGCCGACAGCATCATCGGACGCACCGTTGTCGTGCACGCC
GATGCCGATGATCTCGGCCAGGGTGGACACGAGCTGAGCAAGTCAACGGGCAACGCTGGT
GCCCGCATCGGCTGCGGCGTTATTGGCATTGCCAAGGTCTAA
>D.subobscura
-----------------------AATTAACGGCGATGCCAAGGGCACCGTTTTCTTCGAG
CAGGAGACTAGCGAGGCTCCCGTGAAAGTCACCGGGGAGGTGCTGGGCCTTGCCAAGGGC
CTGCACGGATTCCATGTTCACGAGTTCGGGGACAACACTAACGGCTGCATGTCGTCCGGG
CCCCACTTTAATCCTCGCAACAAGGAGCACGGTGCCCCAACCGACGAGAATCGCCACTTG
GGCGACTTGGGCAACATCCAGGCTGCCGGAGACAGCCCCACGGCCGTTAGTATCACCGAC
TCCAAGATCACGCTGTTCGGTGCCGACAGCATCATTGGACGCACCGTGGTCGTTCACGCC
GATGCT------------------------------------------------------
------------------------------------------
>D.takahashii
------------------------------------------------------------
------------------------------------------------------------
------------------------------------------------------------
------------------------------------------------------------
------------------------------------------------------------
------------------------------------------------------------
------------------------------------------------------------
------------------------------------------
>D.teisseri
ATGGTGGTTAAAGCTGTCTGCGTAATTAATGGCGATGCCAAGGGCACGGTTTTCTTCGAA
CAGGAGAGCAGCGAGACGCCCGTGAAGGTCTCTGGGGAGGTGTGCGGCCTGGCCAAGGGT
CTGCACGGATTCCACGTGCACGAGTTCGGAGACAACACCAACGGCTGCATGTCGTCCGGA
CCGCACTTCAATCCGTATGGCAAGGAGCACGGTGCTCCCGTCGATGAGAACCGCCACCTG
GGCGATTTGGGCAACATTGAGGCCACCGGCGACTGCCCCACCAAGGTCAGCATCACCGAC
TCCAAGATCACGCTCTTCGGCGCCGACAGCATCATCGGACGCACCGTTGTCGTGCACGCC
GATGCCGATGATCTCGGCCAGGGTGGCCACGAGCTGAGCAAGTCAACGGGCAACGCTGGT
GCCCGCATCGGCTGCGGCGTTATTGGCATTGCCAAGGTCTAA
>D.tenebrosa
------------------------------------------------------------
------------------------------------------------------------
------------------------------------------------------------
------------------------------------------------------------
------------------------------------------------------------
------------------------------------------------------------
------------------------------------------------------------
------------------------------------------
>D.tristis
------------------------------------------------------------
------------------------------------------------------------
------------------------------------------------------------
------------------------------------------------------------
------------------------------------------------------------
------------------------------------------------------------
------------------------------------------------------------
------------------------------------------
>D.virilis
ATGGTGGTCAAAGCTGTATGCGTTATCAATGGCGATGCCAAGGGCACAGTTTTCTTCGAA
CAGGAGGGCGAGGGTTGCCCCGTGAAGGTTACCGGCGAGGTAACCGGCTTGGCAAAGGGT
CAGCACGGCTTCCATGTGCATGAGTTCGGCGACAACACCAATGGCTGCATGTCGTCGGGA
CCGCACTTCAATCCCTACCAGAAGGAGCATGGCGCACCGACCGACGAGAATCGCCATCTG
GGCGATTTGGGCAACATCATCGCCAATGGAGACGGTCCCACTCCCGTGAACATCTGCGAT
TGCAAGATCACATTGCTCGGCGCCAATAGCATTATTGGACGCACCGTTGTGGTGCACGCC
GATCCCGATGACCTGGGCAAGGGCGGACACGAGCTGAGCAAGACAACTGGCAACGCGGGA
GCTCGCATTGGCTGCGGTGTCATCGGCATTGCCAAAATCTAA
>D.willistoni
ATGGTGGTTAAAGCTGTTTGCGTTATTAATGGCGATGCCAAGGGTACCGTTTTCTTTGAG
CAGGAGGACAATGGAGCTCCCGTCAAAGTTACCGGCGAGGTGACCGGCCTGGGCAAAGGA
CTGCATGGTTTCCATGTCCATGAATTTGGCGACAACACCAACGGATGCATGTCCTCTGGC
CCCCATTTCAATCCACATAGCAAGGAGCATGGCGCCCCTGGAGATGAGAATCGTCATTTG
GGCGATTTGGGCAACATTGAGGCATCTGGCAGTGGTCCAACTGCTGTTAATATCACCGAT
TCCAAAATCACCCTAGTCGGTGCCAATAGTATCATTGGACGCACCGTTGTCGTCCATGCC
GATCCCGATGATCTGGGCAAGGGTGGACACGAGCTGAGCAAGACGACTGGTAATGCTGGA
GCTCGCATTGGTTGCGGTGTCATTGGCATTGCCAAGATCTAA
>D.yakuba
ATGGTGGTTAAAGCTGTCTGCGTAATTAATGGCGATGCCAAGGGCACGGTTTTCTTCGAA
CAGGAGAGCAGCGAGACGCCCGTGAAGGTCTCTGGTGAGGTGTGCGGCCTGGCCAAGGGT
CTGCACGGATTCCACGTGCACGAGTTCGGCGACAACACCAACGGCTGCATGTCGTCCGGA
CCGCACTTCAATCCCTATGGCAAGGAGCACGGCGCTCCCGTCGATGAGAACCGCCACTTG
GGGGATTTGGGCAACATTGAGGCCACCGGCGACTGCCCCACCAAGGTCAGCATCACCGAC
TCCAAGATCACGCTCTTCGGCGCCGACAGCATCATCGGACGCACCGTTGTCGTGCACGCT
GATGCCGATGATCTCGGCAAGGGTGGCCACGAGCTGAGCAAGTCAACGGGCAACGCTGGT
GCCCGCATTGGCTGCGGCGTTATTGGCATTGCCAAGGTCTAA
>H.duncani
------------------------------------------------------------
------------------------------------------------------------
------------------------------------------------------------
------------------------------------------------------------
------------------------------------------------------------
------------------------------------------------------------
------------------------------------------------------------
------------------------------------------
>S.lebanonensis
------------------------------------------------------------
---------------GCTCCTGTCAAAGTGACTGGCGAAGTAAACGGGCTGGATAAGGGT
CTGCACGGCTTCCATGTGCACGAGTTTGGAGATAATACCAACGGCTGCATGTCCGCTGGA
CCTCATTTCAATCCCCACAACAAGGAGCACGGCAGCCCTTGCGACGAGAACCGCCACCTG
GGTGACTTGGGCAACATTGAAGCCGCTGGCAACTCTGCTACCAAAGTCAACATTACCGAT
TGTCAGATAACATTGTTCGGAGCCAACAGCATCATTGGACGCACTATAGTTGTTCATGCT
GATCCCGATGATTTGGGCAAAGGTGGCCATGAGCTGAGCAAGTCGACTGGAAATGCTGGA
GCACGTATTGGATGCGGAGTCATTGGCATTTGCAAGATTTAA
>S.pallida
------------------------------------------------------------
------------------------------------------------------------
------------------------------------------------------------
------------------------------------------------------------
------------------------------------------------------------
------------------------------------------------------------
------------------------------------------------------------
------------------------------------------
>S.stonei
------------------------------------------------------------
------------------------------------------------------------
------------------------------------------------------------
------------------------------------------------------------
------------------------------------------------------------
------------------------------------------------------------
------------------------------------------------------------
------------------------------------------
>Z.badyi
------------------------------------------------------------
------------------------------------------------------------
------------------------------------------------------------
------------------------------------------------------------
------------------------------------------------------------
------------------------------------------------------------
------------------------------------------------------------
------------------------------------------
